# Supplementary material for: In-situ and wavelength-dependent photocatalytic strain evolution of a single Au nanoparticle on a TiO2 film
Source: Nat Commun. 2024 Jun 27;15:5416. doi: 10.1038/s41467-024-49862-1 (PMC11211407; doi:10.1038/s41467-024-49862-1)
Supplement: Supplementary file 3 — Source Data [file 41467_2024_49862_MOESM3_ESM.xlsx]

## Sheet: Figure 2d-f
	Figure 2d
				0 min	10 min	40 min	60 min
	AuNP	Control	1	1.00741	1.00281	1.00021	1.005
			2	1.02952	1.00187	1.00097	1.01
			3	1.01863	1.00093	1.00174	1.016
			mean	1.01852	1.00187	1.00097	1.01033
			SD	0.011	0.00094	0.000765005	0.00550757
		Green	1	1.01444	0.99216	0.99151	0.98907
			2	1.00762	1.00596	0.99671	1.00675
			3	1.02156	1.01436	1.00941	1.01321
			mean	1.01454	1.00416	0.99921	1.00301
			SD	0.00697	0.0112089	0.00920815	0.012497
		UV	1	1.01088	0.99023	1.00324	0.999426
			2	1.01768	1.00199	1.01196	1.01173
			3	1.01506	0.99689	1.00838	1.00636
			mean	1.01454	0.99637	1.00786	1.00584
			SD	0.00342573	0.00589722	0.00438369	0.00617095
		Green/UV	1	0.997891	0.998092	0.993277	0.997571
			2	1.01205	1.01163	1.00832	1.01759
			3	1.00575	1.00564	1.00158	1.00836
			mean	1.00523	1.00512	1.00106	1.00784
			SD	0.00709311	0.00678297	0.00753627	0.0100193
	Figure 2e
				0 min	10 min	40 min	60 min
		Control	1	0.978631	0.982076	0.96613	0.968232
			2	1.00741	1.0174	1.00131	1.00051
			3	0.9938	1.00052	0.9845	0.98515
	TiO2		mean	0.99328	1	0.98398	0.98463
			SD	0.0143956	0.0176697	0.0175956	0.0161439
		Green	1	0.999229	0.959264	0.940879	0.904303
			2	1.01687	0.982176	0.955821	0.922377
			3	1.00883	0.9715	0.94913	0.91412
			mean	1.00831	0.97098	0.94861	0.9136
			SD	0.00883269	0.0114652	0.00748476	0.00904841
		UV	1	0.982649	0.908374	0.837935	0.783271
			2	1.0166	0.940311	0.86281	0.802494
			3	1.00082	0.925535	0.851565	0.793715
			mean	1.00002	0.92474	0.85077	0.79316
			SD	0.0169871	0.0159835	0.0124561	0.00962311
		Green/UV	1	0.99252	0.905996	0.81613	0.763399
			2	1.00693	0.931309	0.852395	0.791586
			3	1.00056	0.919485	0.835095	0.778325
			mean	1	0.91893	0.83454	0.77777
			SD	0.00721872	0.0126658	0.0181387	0.0141013
	Figure 2f
				0 min	10 min	40 min	60 min
		Control	1	0.977608	0.98859	0.993111	0.986725
			2	1.00796	1.01591	1.00927	1.01414
			3	0.994035	1.0035	1.00194	1.00117
	Au/TiO2		mean	0.9932	1.00267	1.00144	1.00068
			SD	0.0151915	0.0136814	0.00809246	0.0137146
		Green	1	0.976259	0.969377	0.942991	0.911377
			2	0.998706	0.995388	0.975894	0.937048
			3	0.988225	0.983125	0.960185	0.925255
			mean	0.98773	0.98263	0.95969	0.92456
			SD	0.0112321	0.013013	0.0164567	0.0128496
		UV	1	0.97792	0.918672	0.830167	0.792046
			2	0.99277	0.935678	0.843983	0.805664
			3	0.98617	0.928	0.8379	0.79968
			mean	0.98562	0.92745	0.83735	0.79913
			SD	0.00744026	0.00851633	0.0069244	0.00682564
		Green/UV	1	0.989114	0.883066	0.790933	0.680422
			2	1.00498	0.914504	0.812737	0.696168
			3	0.99787	0.89961	0.80266	0.68912
			mean	0.99732	0.89906	0.80211	0.68857
			SD	0.00794529	0.0157262	0.0109126	0.00788759

## Sheet: Figure 2g
	Control		Green + 1 h		UV + 1 h		Green/UV + 1 h
	Magnetic field (G)	Intensity (a.u.)	Magnetic field (G)	Intensity (a.u.)	Magnetic field (G)	Intensity (a.u.)	Magnetic field (G)	Intensity (a.u.)
	3451.55	6.10219e-05	3455.9	0.00217	3455.9	0.0046	3455.9	-0.00037368
	3451.56	6.0339e-05	3455.91	0.00212	3455.91	0.00462	3455.91	-0.000278228
	3451.57	0.000106828	3455.92	0.00204	3455.92	0.00463	3455.92	-0.000157645
	3451.58	0.000191121	3455.93	0.00193	3455.93	0.00463	3455.93	-3.677e-05
	3451.59	0.000303709	3455.94	0.00181	3455.94	0.00464	3455.94	6.34497e-05
	3451.6	0.000436046	3455.95	0.00171	3455.95	0.00465	3455.95	0.000148026
	3451.61	0.000581101	3455.96	0.00163	3455.96	0.00465	3455.96	0.000224646
	3451.62	0.000733373	3455.97	0.00157	3455.97	0.00463	3455.97	0.000290626
	3451.63	0.000888535	3455.98	0.00151	3455.98	0.00457	3455.98	0.000346353
	3451.64	0.00104	3455.99	0.00146	3455.99	0.00448	3455.99	0.000398067
	3451.65	0.00119	3456	0.00141	3456	0.00438	3456	0.000451413
	3451.66	0.00134	3456.01	0.00136	3456.01	0.00428	3456.01	0.000508012
	3451.67	0.00147	3456.02	0.0013	3456.02	0.00415	3456.02	0.000565746
	3451.68	0.00159	3456.03	0.00126	3456.03	0.00401	3456.03	0.000623351
	3451.69	0.00171	3456.04	0.00122	3456.04	0.00386	3456.04	0.000684463
	3451.7	0.00181	3456.05	0.00119	3456.05	0.00371	3456.05	0.000752905
	3451.71	0.00191	3456.06	0.00116	3456.06	0.00357	3456.06	0.00082638
	3451.72	0.00202	3456.07	0.00114	3456.07	0.00345	3456.07	0.000897763
	3451.73	0.00215	3456.08	0.00113	3456.08	0.00335	3456.08	0.000961544
	3451.74	0.00229	3456.09	0.00112	3456.09	0.00325	3456.09	0.00102
	3451.75	0.00247	3456.1	0.00112	3456.1	0.00315	3456.1	0.00106
	3451.76	0.00263	3456.11	0.00112	3456.11	0.00307	3456.11	0.00112
	3451.77	0.0028	3456.12	0.00113	3456.12	0.00298	3456.12	0.00117
	3451.78	0.00298	3456.13	0.00114	3456.13	0.00289	3456.13	0.00122
	3451.79	0.00317	3456.14	0.00114	3456.14	0.0028	3456.14	0.00126
	3451.8	0.00337	3456.15	0.00115	3456.15	0.00271	3456.15	0.00129
	3451.81	0.00358	3456.16	0.00116	3456.16	0.00262	3456.16	0.00132
	3451.82	0.00379	3456.17	0.00116	3456.17	0.00253	3456.17	0.00134
	3451.83	0.004	3456.18	0.00117	3456.18	0.00243	3456.18	0.00135
	3451.84	0.00421	3456.19	0.00117	3456.19	0.00234	3456.19	0.00136
	3451.85	0.00441	3456.2	0.00117	3456.2	0.00224	3456.2	0.00137
	3451.86	0.00461	3456.21	0.00118	3456.21	0.00214	3456.21	0.00137
	3451.87	0.0048	3456.22	0.00118	3456.22	0.00204	3456.22	0.00137
	3451.88	0.00497	3456.23	0.00117	3456.23	0.00195	3456.23	0.00137
	3451.89	0.00513	3456.24	0.00117	3456.24	0.00185	3456.24	0.00136
	3451.9	0.00527	3456.25	0.00116	3456.25	0.00176	3456.25	0.00136
	3451.91	0.00539	3456.26	0.00115	3456.26	0.00167	3456.26	0.00136
	3451.92	0.00549	3456.27	0.00115	3456.27	0.00159	3456.27	0.00135
	3451.93	0.00557	3456.28	0.00116	3456.28	0.00151	3456.28	0.00135
	3451.94	0.00563	3456.29	0.00118	3456.29	0.00144	3456.29	0.00134
	3451.95	0.00566	3456.3	0.00122	3456.3	0.00137	3456.3	0.00134
	3451.96	0.00568	3456.31	0.00126	3456.31	0.0013	3456.31	0.00133
	3451.97	0.00568	3456.32	0.00132	3456.32	0.00124	3456.32	0.00131
	3451.98	0.00565	3456.33	0.00139	3456.33	0.00118	3456.33	0.0013
	3451.99	0.00562	3456.34	0.00147	3456.34	0.00113	3456.34	0.00128
	3452	0.00556	3456.35	0.00156	3456.35	0.00108	3456.35	0.00126
	3452.01	0.0055	3456.36	0.00167	3456.36	0.00105	3456.36	0.00124
	3452.02	0.00543	3456.37	0.0018	3456.37	0.00102	3456.37	0.00121
	3452.03	0.00536	3456.38	0.00194	3456.38	0.000993678	3456.38	0.00118
	3452.04	0.00527	3456.39	0.00211	3456.39	0.000975551	3456.39	0.00115
	3452.05	0.00519	3456.4	0.00228	3456.4	0.000961794	3456.4	0.00111
	3452.06	0.0051	3456.41	0.00248	3456.41	0.000951071	3456.41	0.00106
	3452.07	0.00502	3456.42	0.00268	3456.42	0.000942067	3456.42	0.00101
	3452.08	0.00493	3456.43	0.00289	3456.43	0.000933715	3456.43	0.0009547
	3452.09	0.00484	3456.44	0.00312	3456.44	0.000925451	3456.44	0.000898065
	3452.1	0.00475	3456.45	0.00334	3456.45	0.000917348	3456.45	0.000840021
	3452.11	0.00465	3456.46	0.00357	3456.46	0.000910039	3456.46	0.000781049
	3452.12	0.00456	3456.47	0.00379	3456.47	0.000904436	3456.47	0.000721487
	3452.13	0.00445	3456.48	0.00401	3456.48	0.000901388	3456.48	0.000661729
	3452.14	0.00434	3456.49	0.00421	3456.49	0.000901438	3456.49	0.000602247
	3452.15	0.00422	3456.5	0.00441	3456.5	0.000904775	3456.5	0.000543472
	3452.16	0.00408	3456.51	0.00459	3456.51	0.00091134	3456.51	0.000485739
	3452.17	0.00394	3456.52	0.00475	3456.52	0.000920949	3456.52	0.000429398
	3452.18	0.00378	3456.53	0.00489	3456.53	0.000933283	3456.53	0.000374966
	3452.19	0.00361	3456.54	0.00501	3456.54	0.000947742	3456.54	0.000323168
	3452.2	0.00342	3456.55	0.00511	3456.55	0.000963364	3456.55	0.00027482
	3452.21	0.00322	3456.56	0.00519	3456.56	0.000978985	3456.56	0.000230636
	3452.22	0.00301	3456.57	0.00525	3456.57	0.000993626	3456.57	0.000191051
	3452.23	0.00279	3456.58	0.00529	3456.58	0.00101	3456.58	0.000156151
	3452.24	0.00256	3456.59	0.00531	3456.59	0.00102	3456.59	0.000125736
	3452.25	0.00233	3456.6	0.00532	3456.6	0.00103	3456.6	9.94959e-05
	3452.26	0.0021	3456.61	0.0053	3456.61	0.00104	3456.61	7.71884e-05
	3452.27	0.00187	3456.62	0.00526	3456.62	0.00105	3456.62	5.86896e-05
	3452.28	0.00164	3456.63	0.00521	3456.63	0.00106	3456.63	4.3926e-05
	3452.29	0.00143	3456.64	0.00515	3456.64	0.00107	3456.64	3.27792e-05
	3452.3	0.00123	3456.65	0.00507	3456.65	0.00108	3456.65	2.50802e-05
	3452.31	0.00104	3456.66	0.00497	3456.66	0.00109	3456.66	2.07192e-05
	3452.32	0.000877777	3456.67	0.00486	3456.67	0.0011	3456.67	1.98047e-05
	3452.33	0.000735251	3456.68	0.00475	3456.68	0.0011	3456.68	2.275e-05
	3452.34	0.000616843	3456.69	0.00462	3456.69	0.00111	3456.69	3.02069e-05
	3452.35	0.00052395	3456.7	0.00449	3456.7	0.00112	3456.7	4.28805e-05
	3452.36	0.000457351	3456.71	0.00435	3456.71	0.00112	3456.71	6.1343e-05
	3452.37	0.000417204	3456.72	0.00421	3456.72	0.00113	3456.72	8.59288e-05
	3452.38	0.000403054	3456.73	0.00407	3456.73	0.00113	3456.73	0.000116726
	3452.39	0.000413866	3456.74	0.00393	3456.74	0.00114	3456.74	0.00015368
	3452.4	0.000448081	3456.75	0.00379	3456.75	0.00114	3456.75	0.000196834
	3452.41	0.000503683	3456.76	0.00364	3456.76	0.00114	3456.76	0.000246619
	3452.42	0.000578275	3456.77	0.00349	3456.77	0.00113	3456.77	0.000303954
	3452.43	0.000669173	3456.78	0.00334	3456.78	0.00113	3456.78	0.000369984
	3452.44	0.000773495	3456.79	0.00317	3456.79	0.00112	3456.79	0.000445565
	3452.45	0.000888258	3456.8	0.00301	3456.8	0.00111	3456.8	0.00053083
	3452.46	0.00101	3456.81	0.00283	3456.81	0.0011	3456.81	0.00062511
	3452.47	0.00114	3456.82	0.00264	3456.82	0.00109	3456.82	0.000727216
	3452.48	0.00127	3456.83	0.00244	3456.83	0.00108	3456.83	0.000835835
	3452.49	0.00139	3456.84	0.00223	3456.84	0.00107	3456.84	0.000949857
	3452.5	0.00152	3456.85	0.00202	3456.85	0.00106	3456.85	0.00107
	3452.51	0.00164	3456.86	0.00179	3456.86	0.00105	3456.86	0.00119
	3452.52	0.00175	3456.87	0.00156	3456.87	0.00104	3456.87	0.00132
	3452.53	0.00186	3456.88	0.00132	3456.88	0.00102	3456.88	0.00145
	3452.54	0.00196	3456.89	0.00108	3456.89	0.001	3456.89	0.00158
	3452.55	0.00205	3456.9	0.000834313	3456.9	0.000978876	3456.9	0.00171
	3452.56	0.00213	3456.91	0.000582691	3456.91	0.000954114	3456.91	0.00184
	3452.57	0.0022	3456.92	0.000326039	3456.92	0.000926869	3456.92	0.00197
	3452.58	0.00227	3456.93	6.44599e-05	3456.93	0.000897637	3456.93	0.00209
	3452.59	0.00233	3456.94	-0.000202004	3456.94	0.00086674	3456.94	0.00222
	3452.6	0.00239	3456.95	-0.000473405	3456.95	0.000834406	3456.95	0.00235
	3452.61	0.00244	3456.96	-0.000749672	3456.96	0.000800999	3456.96	0.00248
	3452.62	0.0025	3456.97	-0.00103	3456.97	0.000767138	3456.97	0.00261
	3452.63	0.00255	3456.98	-0.00131	3456.98	0.00073355	3456.98	0.00273
	3452.64	0.0026	3456.99	-0.0016	3456.99	0.000700827	3456.99	0.00285
	3452.65	0.00265	3457	-0.00188	3457	0.000669302	3457	0.00297
	3452.66	0.0027	3457.01	-0.00215	3457.01	0.000639122	3457.01	0.00309
	3452.67	0.00276	3457.02	-0.00242	3457.02	0.000610426	3457.02	0.0032
	3452.68	0.00282	3457.03	-0.00267	3457.03	0.00058348	3457.03	0.00331
	3452.69	0.00289	3457.04	-0.00291	3457.04	0.000558687	3457.04	0.00341
	3452.7	0.00295	3457.05	-0.00314	3457.05	0.000536513	3457.05	0.0035
	3452.71	0.00302	3457.06	-0.00334	3457.06	0.000517348	3457.06	0.00359
	3452.72	0.00309	3457.07	-0.00354	3457.07	0.000501395	3457.07	0.00368
	3452.73	0.00315	3457.08	-0.00371	3457.08	0.000488655	3457.08	0.00375
	3452.74	0.00321	3457.09	-0.00387	3457.09	0.000479002	3457.09	0.00382
	3452.75	0.00327	3457.1	-0.00402	3457.1	0.000472224	3457.1	0.00388
	3452.76	0.00332	3457.11	-0.00414	3457.11	0.000467934	3457.11	0.00394
	3452.77	0.00336	3457.12	-0.00426	3457.12	0.000465438	3457.12	0.00399
	3452.78	0.00339	3457.13	-0.00435	3457.13	0.000463761	3457.13	0.00403
	3452.79	0.00341	3457.14	-0.00444	3457.14	0.000461874	3457.14	0.00406
	3452.8	0.00342	3457.15	-0.0045	3457.15	0.000458941	3457.15	0.00409
	3452.81	0.00341	3457.16	-0.00455	3457.16	0.000454375	3457.16	0.00411
	3452.82	0.00339	3457.17	-0.00458	3457.17	0.000447714	3457.17	0.00413
	3452.83	0.00337	3457.18	-0.00459	3457.18	0.00043851	3457.18	0.00414
	3452.84	0.00333	3457.19	-0.00458	3457.19	0.000426369	3457.19	0.00415
	3452.85	0.00328	3457.2	-0.00456	3457.2	0.000411104	3457.2	0.00414
	3452.86	0.00322	3457.21	-0.00452	3457.21	0.000392918	3457.21	0.00414
	3452.87	0.00316	3457.22	-0.00447	3457.22	0.00037247	3457.22	0.00413
	3452.88	0.0031	3457.23	-0.00441	3457.23	0.000350769	3457.23	0.00411
	3452.89	0.00304	3457.24	-0.00434	3457.24	0.000328877	3457.24	0.00409
	3452.9	0.00299	3457.25	-0.00426	3457.25	0.000307552	3457.25	0.00407
	3452.91	0.00294	3457.26	-0.00418	3457.26	0.000286988	3457.26	0.00405
	3452.92	0.0029	3457.27	-0.00409	3457.27	0.000266839	3457.27	0.00403
	3452.93	0.00287	3457.28	-0.004	3457.28	0.00024653	3457.28	0.004
	3452.94	0.00286	3457.29	-0.0039	3457.29	0.000225705	3457.29	0.00398
	3452.95	0.00286	3457.3	-0.0038	3457.3	0.000204518	3457.3	0.00395
	3452.96	0.00288	3457.31	-0.0037	3457.31	0.000183585	3457.31	0.00392
	3452.97	0.00291	3457.32	-0.00361	3457.32	0.000163679	3457.32	0.0039
	3452.98	0.00295	3457.33	-0.00351	3457.33	0.000145459	3457.33	0.00388
	3452.99	0.00301	3457.34	-0.00341	3457.34	0.000129451	3457.34	0.00386
	3453	0.00307	3457.35	-0.00332	3457.35	0.000116206	3457.35	0.00383
	3453.01	0.00314	3457.36	-0.00322	3457.36	0.000106398	3457.36	0.00381
	3453.02	0.00321	3457.37	-0.00312	3457.37	0.000100677	3457.37	0.00379
	3453.03	0.00327	3457.38	-0.00302	3457.38	9.93495e-05	3457.38	0.00377
	3453.04	0.00334	3457.39	-0.00293	3457.39	0.000102125	3457.39	0.00376
	3453.05	0.00339	3457.4	-0.00284	3457.4	0.00010814	3457.4	0.00374
	3453.06	0.00344	3457.41	-0.00275	3457.41	0.000116236	3457.41	0.00373
	3453.07	0.00347	3457.42	-0.00267	3457.42	0.000125313	3457.42	0.00373
	3453.08	0.00349	3457.43	-0.00259	3457.43	0.000134564	3457.43	0.00373
	3453.09	0.00349	3457.44	-0.00252	3457.44	0.000143581	3457.44	0.00373
	3453.1	0.00347	3457.45	-0.00245	3457.45	0.00015238	3457.45	0.00375
	3453.11	0.00344	3457.46	-0.00238	3457.46	0.000161324	3457.46	0.00376
	3453.12	0.00339	3457.47	-0.00232	3457.47	0.000170896	3457.47	0.00378
	3453.13	0.00333	3457.48	-0.00225	3457.48	0.000181352	3457.48	0.0038
	3453.14	0.00325	3457.49	-0.00217	3457.49	0.000192509	3457.49	0.00383
	3453.15	0.00316	3457.5	-0.00209	3457.5	0.00020387	3457.5	0.00385
	3453.16	0.00307	3457.51	-0.00201	3457.51	0.000215106	3457.51	0.00386
	3453.17	0.00297	3457.52	-0.00191	3457.52	0.000226614	3457.52	0.00388
	3453.18	0.00286	3457.53	-0.0018	3457.53	0.000239704	3457.53	0.0039
	3453.19	0.00276	3457.54	-0.00168	3457.54	0.000256253	3457.54	0.00391
	3453.2	0.00266	3457.55	-0.00155	3457.55	0.000278005	3457.55	0.00393
	3453.21	0.00256	3457.56	-0.0014	3457.56	0.000306049	3457.56	0.00394
	3453.22	0.00247	3457.57	-0.00126	3457.57	0.000340763	3457.57	0.00396
	3453.23	0.00239	3457.58	-0.0011	3457.58	0.000382151	3457.58	0.00397
	3453.24	0.00231	3457.59	-0.00094574	3457.59	0.000430151	3457.59	0.00399
	3453.25	0.00224	3457.6	-0.000783822	3457.6	0.000484643	3457.6	0.004
	3453.26	0.00217	3457.61	-0.000617487	3457.61	0.000545169	3457.61	0.00401
	3453.27	0.00211	3457.62	-0.000446498	3457.62	0.000610679	3457.62	0.00403
	3453.28	0.00206	3457.63	-0.000271229	3457.63	0.000679539	3457.63	0.00404
	3453.29	0.002	3457.64	-9.29084e-05	3457.64	0.00074987	3457.64	0.00405
	3453.3	0.00195	3457.65	8.6569e-05	3457.65	0.000820072	3457.65	0.00406
	3453.31	0.0019	3457.66	0.00026516	3457.66	0.000889259	3457.66	0.00407
	3453.32	0.00186	3457.67	0.000441156	3457.67	0.000957378	3457.67	0.00408
	3453.33	0.00181	3457.68	0.000613322	3457.68	0.00102	3457.68	0.00408
	3453.34	0.00176	3457.69	0.000780687	3457.69	0.00109	3457.69	0.00408
	3453.35	0.00172	3457.7	0.000942266	3457.7	0.00116	3457.7	0.00407
	3453.36	0.00167	3457.71	0.0011	3457.71	0.00123	3457.71	0.00407
	3453.37	0.00164	3457.72	0.00124	3457.72	0.00129	3457.72	0.00406
	3453.38	0.00161	3457.73	0.00138	3457.73	0.00135	3457.73	0.00404
	3453.39	0.00158	3457.74	0.00151	3457.74	0.0014	3457.74	0.00403
	3453.4	0.00157	3457.75	0.00164	3457.75	0.00145	3457.75	0.00401
	3453.41	0.00157	3457.76	0.00175	3457.76	0.0015	3457.76	0.00399
	3453.42	0.00158	3457.77	0.00186	3457.77	0.00155	3457.77	0.00397
	3453.43	0.00161	3457.78	0.00196	3457.78	0.00159	3457.78	0.00395
	3453.44	0.00166	3457.79	0.00206	3457.79	0.00162	3457.79	0.00393
	3453.45	0.00173	3457.8	0.00215	3457.8	0.00166	3457.8	0.0039
	3453.46	0.00181	3457.81	0.00224	3457.81	0.00169	3457.81	0.00388
	3453.47	0.00191	3457.82	0.00232	3457.82	0.00172	3457.82	0.00385
	3453.48	0.00203	3457.83	0.00241	3457.83	0.00174	3457.83	0.00382
	3453.49	0.00216	3457.84	0.0025	3457.84	0.00177	3457.84	0.0038
	3453.5	0.00231	3457.85	0.00259	3457.85	0.00179	3457.85	0.00377
	3453.51	0.00247	3457.86	0.00268	3457.86	0.00181	3457.86	0.00374
	3453.52	0.00263	3457.87	0.00277	3457.87	0.00182	3457.87	0.00371
	3453.53	0.00279	3457.88	0.00287	3457.88	0.00183	3457.88	0.00368
	3453.54	0.00296	3457.89	0.00297	3457.89	0.00184	3457.89	0.00366
	3453.55	0.00313	3457.9	0.00308	3457.9	0.00184	3457.9	0.00364
	3453.56	0.00329	3457.91	0.0032	3457.91	0.00184	3457.91	0.00363
	3453.57	0.00345	3457.92	0.00332	3457.92	0.00183	3457.92	0.00363
	3453.58	0.0036	3457.93	0.00344	3457.93	0.00182	3457.93	0.00363
	3453.59	0.00374	3457.94	0.00356	3457.94	0.00181	3457.94	0.00364
	3453.6	0.00387	3457.95	0.00368	3457.95	0.00179	3457.95	0.00365
	3453.61	0.004	3457.96	0.00379	3457.96	0.00176	3457.96	0.00366
	3453.62	0.00411	3457.97	0.0039	3457.97	0.00174	3457.97	0.00367
	3453.63	0.00422	3457.98	0.00399	3457.98	0.00171	3457.98	0.00369
	3453.64	0.00433	3457.99	0.00408	3457.99	0.00168	3457.99	0.0037
	3453.65	0.00443	3458	0.00415	3458	0.00165	3458	0.00371
	3453.66	0.00454	3458.01	0.00422	3458.01	0.00162	3458.01	0.00372
	3453.67	0.00464	3458.02	0.00427	3458.02	0.00159	3458.02	0.00372
	3453.68	0.00474	3458.03	0.00432	3458.03	0.00156	3458.03	0.00372
	3453.69	0.00484	3458.04	0.00435	3458.04	0.00153	3458.04	0.00371
	3453.7	0.00495	3458.05	0.00437	3458.05	0.0015	3458.05	0.0037
	3453.71	0.00506	3458.06	0.00438	3458.06	0.00147	3458.06	0.00369
	3453.72	0.00516	3458.07	0.00438	3458.07	0.00145	3458.07	0.00368
	3453.73	0.00527	3458.08	0.00438	3458.08	0.00143	3458.08	0.00366
	3453.74	0.00537	3458.09	0.00438	3458.09	0.00141	3458.09	0.00365
	3453.75	0.00546	3458.1	0.00437	3458.1	0.00139	3458.1	0.00364
	3453.76	0.00554	3458.11	0.00435	3458.11	0.00137	3458.11	0.00363
	3453.77	0.00561	3458.12	0.00433	3458.12	0.00136	3458.12	0.00363
	3453.78	0.00567	3458.13	0.0043	3458.13	0.00136	3458.13	0.00363
	3453.79	0.00571	3458.14	0.00427	3458.14	0.00136	3458.14	0.00364
	3453.8	0.00573	3458.15	0.00425	3458.15	0.00136	3458.15	0.00366
	3453.81	0.00573	3458.16	0.00422	3458.16	0.00137	3458.16	0.00368
	3453.82	0.0057	3458.17	0.00419	3458.17	0.00137	3458.17	0.0037
	3453.83	0.00566	3458.18	0.00418	3458.18	0.00138	3458.18	0.00373
	3453.84	0.00559	3458.19	0.00416	3458.19	0.00138	3458.19	0.00377
	3453.85	0.00551	3458.2	0.00416	3458.2	0.00138	3458.2	0.00381
	3453.86	0.00541	3458.21	0.00416	3458.21	0.00138	3458.21	0.00385
	3453.87	0.00529	3458.22	0.00417	3458.22	0.00138	3458.22	0.0039
	3453.88	0.00518	3458.23	0.00418	3458.23	0.00138	3458.23	0.00395
	3453.89	0.00505	3458.24	0.0042	3458.24	0.00138	3458.24	0.004
	3453.9	0.00493	3458.25	0.00422	3458.25	0.00138	3458.25	0.00405
	3453.91	0.00482	3458.26	0.00426	3458.26	0.00138	3458.26	0.0041
	3453.92	0.00471	3458.27	0.00429	3458.27	0.00139	3458.27	0.00416
	3453.93	0.00462	3458.28	0.00433	3458.28	0.0014	3458.28	0.00421
	3453.94	0.00455	3458.29	0.00437	3458.29	0.00141	3458.29	0.00427
	3453.95	0.00449	3458.3	0.0044	3458.3	0.00143	3458.3	0.00432
	3453.96	0.00446	3458.31	0.00443	3458.31	0.00145	3458.31	0.00437
	3453.97	0.00445	3458.32	0.00445	3458.32	0.00147	3458.32	0.00441
	3453.98	0.00446	3458.33	0.00446	3458.33	0.00149	3458.33	0.00445
	3453.99	0.00448	3458.34	0.00447	3458.34	0.00152	3458.34	0.00448
	3454	0.00453	3458.35	0.00447	3458.35	0.00155	3458.35	0.00451
	3454.01	0.00458	3458.36	0.00445	3458.36	0.00158	3458.36	0.00453
	3454.02	0.00465	3458.37	0.00442	3458.37	0.00162	3458.37	0.00455
	3454.03	0.00472	3458.38	0.00438	3458.38	0.00165	3458.38	0.00456
	3454.04	0.00478	3458.39	0.00433	3458.39	0.00169	3458.39	0.00457
	3454.05	0.00484	3458.4	0.00426	3458.4	0.00171	3458.4	0.00458
	3454.06	0.00489	3458.41	0.00419	3458.41	0.00174	3458.41	0.00459
	3454.07	0.00493	3458.42	0.00411	3458.42	0.00176	3458.42	0.00461
	3454.08	0.00494	3458.43	0.00403	3458.43	0.00177	3458.43	0.00462
	3454.09	0.00494	3458.44	0.00395	3458.44	0.00179	3458.44	0.00463
	3454.1	0.00491	3458.45	0.00387	3458.45	0.0018	3458.45	0.00464
	3454.11	0.00486	3458.46	0.0038	3458.46	0.00181	3458.46	0.00466
	3454.12	0.00478	3458.47	0.00373	3458.47	0.00182	3458.47	0.00467
	3454.13	0.00468	3458.48	0.00367	3458.48	0.00183	3458.48	0.00469
	3454.14	0.00456	3458.49	0.0036	3458.49	0.00183	3458.49	0.0047
	3454.15	0.00442	3458.5	0.00354	3458.5	0.00184	3458.5	0.00471
	3454.16	0.00427	3458.51	0.00348	3458.51	0.00185	3458.51	0.00471
	3454.17	0.0041	3458.52	0.00343	3458.52	0.00185	3458.52	0.00471
	3454.18	0.00391	3458.53	0.0034	3458.53	0.00185	3458.53	0.0047
	3454.19	0.00373	3458.54	0.00336	3458.54	0.00185	3458.54	0.00468
	3454.2	0.00353	3458.55	0.00334	3458.55	0.00186	3458.55	0.00466
	3454.21	0.00334	3458.56	0.00334	3458.56	0.00186	3458.56	0.00463
	3454.22	0.00314	3458.57	0.00335	3458.57	0.00186	3458.57	0.00459
	3454.23	0.00295	3458.58	0.00337	3458.58	0.00187	3458.58	0.00454
	3454.24	0.00277	3458.59	0.00342	3458.59	0.00188	3458.59	0.00448
	3454.25	0.00259	3458.6	0.00349	3458.6	0.00189	3458.6	0.00441
	3454.26	0.00242	3458.61	0.00358	3458.61	0.0019	3458.61	0.00434
	3454.27	0.00225	3458.62	0.00369	3458.62	0.00192	3458.62	0.00426
	3454.28	0.00209	3458.63	0.0038	3458.63	0.00193	3458.63	0.00418
	3454.29	0.00193	3458.64	0.00392	3458.64	0.00195	3458.64	0.00409
	3454.3	0.00178	3458.65	0.00404	3458.65	0.00197	3458.65	0.00399
	3454.31	0.00163	3458.66	0.00417	3458.66	0.00199	3458.66	0.00388
	3454.32	0.00148	3458.67	0.0043	3458.67	0.00202	3458.67	0.00377
	3454.33	0.00133	3458.68	0.00443	3458.68	0.00203	3458.68	0.00364
	3454.34	0.00119	3458.69	0.00455	3458.69	0.00204	3458.69	0.0035
	3454.35	0.00104	3458.7	0.00467	3458.7	0.00205	3458.7	0.00335
	3454.36	0.000894327	3458.71	0.00478	3458.71	0.00205	3458.71	0.00319
	3454.37	0.000746415	3458.72	0.00488	3458.72	0.00204	3458.72	0.00303
	3454.38	0.000597497	3458.73	0.00497	3458.73	0.00203	3458.73	0.00286
	3454.39	0.000447817	3458.74	0.00506	3458.74	0.00201	3458.74	0.00269
	3454.4	0.000297814	3458.75	0.00514	3458.75	0.00199	3458.75	0.00252
	3454.41	0.000148102	3458.76	0.00522	3458.76	0.00196	3458.76	0.00236
	3454.42	-5.74584e-07	3458.77	0.00529	3458.77	0.00192	3458.77	0.00219
	3454.43	-0.000147372	3458.78	0.00534	3458.78	0.00188	3458.78	0.00202
	3454.44	-0.00029138	3458.79	0.00539	3458.79	0.00184	3458.79	0.00186
	3454.45	-0.000431648	3458.8	0.00543	3458.8	0.00179	3458.8	0.00169
	3454.46	-0.000567206	3458.81	0.00545	3458.81	0.00174	3458.81	0.00152
	3454.47	-0.000697074	3458.82	0.00546	3458.82	0.00168	3458.82	0.00135
	3454.48	-0.000820265	3458.83	0.00546	3458.83	0.00163	3458.83	0.00119
	3454.49	-0.000935783	3458.84	0.00545	3458.84	0.00157	3458.84	0.00102
	3454.5	-0.00104	3458.85	0.00544	3458.85	0.00151	3458.85	0.000854303
	3454.51	-0.00114	3458.86	0.00541	3458.86	0.00145	3458.86	0.000687355
	3454.52	-0.00123	3458.87	0.00538	3458.87	0.00138	3458.87	0.000520324
	3454.53	-0.0013	3458.88	0.00535	3458.88	0.00132	3458.88	0.000353879
	3454.54	-0.00136	3458.89	0.00533	3458.89	0.00125	3458.89	0.000188928
	3454.55	-0.00141	3458.9	0.0053	3458.9	0.00118	3458.9	2.63285e-05
	3454.56	-0.00144	3458.91	0.00529	3458.91	0.00111	3458.91	-0.000133266
	3454.57	-0.00146	3458.92	0.00527	3458.92	0.00104	3458.92	-0.000289375
	3454.58	-0.00146	3458.93	0.00527	3458.93	0.000968921	3458.93	-0.000441531
	3454.59	-0.00144	3458.94	0.00526	3458.94	0.000899338	3458.94	-0.000589086
	3454.6	-0.0014	3458.95	0.00526	3458.95	0.000829256	3458.95	-0.000731086
	3454.61	-0.00134	3458.96	0.00527	3458.96	0.000757875	3458.96	-0.000866307
	3454.62	-0.00127	3458.97	0.00528	3458.97	0.000684938	3458.97	-0.000993522
	3454.63	-0.00117	3458.98	0.00529	3458.98	0.000610963	3458.98	-0.00111
	3454.64	-0.00106	3458.99	0.00531	3458.99	0.000536938	3458.99	-0.00122
	3454.65	-0.000936787	3459	0.00532	3459	0.00046382	3459	-0.00132
	3454.66	-0.000796222	3459.01	0.00534	3459.01	0.000392245	3459.01	-0.00142
	3454.67	-0.000643797	3459.02	0.00536	3459.02	0.000322525	3459.02	-0.0015
	3454.68	-0.000482106	3459.03	0.00538	3459.03	0.000254805	3459.03	-0.00158
	3454.69	-0.00031404	3459.04	0.0054	3459.04	0.000189203	3459.04	-0.00166
	3454.7	-0.000142695	3459.05	0.00542	3459.05	0.000125914	3459.05	-0.00173
	3454.71	2.87372e-05	3459.06	0.00543	3459.06	6.52787e-05	3459.06	-0.00179
	3454.72	0.000197089	3459.07	0.00544	3459.07	7.82317e-06	3459.07	-0.00184
	3454.73	0.000359346	3459.08	0.00545	3459.08	-4.57128e-05	3459.08	-0.00187
	3454.74	0.000512767	3459.09	0.00545	3459.09	-9.43616e-05	3459.09	-0.0019
	3454.75	0.00065501	3459.1	0.00544	3459.1	-0.000136964	3459.1	-0.00191
	3454.76	0.000784227	3459.11	0.00543	3459.11	-0.000172306	3459.11	-0.00191
	3454.77	0.000899149	3459.12	0.00541	3459.12	-0.000199348	3459.12	-0.0019
	3454.78	0.000999146	3459.13	0.00538	3459.13	-0.000217458	3459.13	-0.00188
	3454.79	0.00108	3459.14	0.00534	3459.14	-0.000226522	3459.14	-0.00185
	3454.8	0.00116	3459.15	0.0053	3459.15	-0.000226859	3459.15	-0.00181
	3454.81	0.00121	3459.16	0.00525	3459.16	-0.000219003	3459.16	-0.00177
	3454.82	0.00126	3459.17	0.00519	3459.17	-0.000203482	3459.17	-0.00172
	3454.83	0.0013	3459.18	0.00513	3459.18	-0.000180669	3459.18	-0.00167
	3454.84	0.00133	3459.19	0.00507	3459.19	-0.000150741	3459.19	-0.0016
	3454.85	0.00136	3459.2	0.00499	3459.2	-0.000113701	3459.2	-0.00153
	3454.86	0.00139	3459.21	0.00491	3459.21	-6.94735e-05	3459.21	-0.00146
	3454.87	0.00142	3459.22	0.00481	3459.22	-1.79692e-05	3459.22	-0.00137
	3454.88	0.00145	3459.23	0.00471	3459.23	4.09217e-05	3459.23	-0.00128
	3454.89	0.0015	3459.24	0.0046	3459.24	0.000107405	3459.24	-0.00118
	3454.9	0.00155	3459.25	0.00448	3459.25	0.000181803	3459.25	-0.00107
	3454.91	0.00161	3459.26	0.00435	3459.26	0.000264429	3459.26	-0.000956405
	3454.92	0.00169	3459.27	0.00421	3459.27	0.000355371	3459.27	-0.000834593
	3454.93	0.00177	3459.28	0.00406	3459.28	0.00045434	3459.28	-0.000705104
	3454.94	0.00186	3459.29	0.0039	3459.29	0.000560707	3459.29	-0.000568201
	3454.95	0.00197	3459.3	0.00374	3459.3	0.000673683	3459.3	-0.000424059
	3454.96	0.00208	3459.31	0.00356	3459.31	0.000792471	3459.31	-0.000272636
	3454.97	0.00219	3459.32	0.00337	3459.32	0.000916248	3459.32	-0.00011383
	3454.98	0.00231	3459.33	0.00317	3459.33	0.00104	3459.33	5.21281e-05
	3454.99	0.00243	3459.34	0.00296	3459.34	0.00117	3459.34	0.000224302
	3455	0.00254	3459.35	0.00275	3459.35	0.00131	3459.35	0.000400931
	3455.01	0.00265	3459.36	0.00253	3459.36	0.00144	3459.36	0.000579681
	3455.02	0.00275	3459.37	0.00229	3459.37	0.00157	3459.37	0.000758138
	3455.03	0.00284	3459.38	0.00206	3459.38	0.00171	3459.38	0.000934256
	3455.04	0.00292	3459.39	0.00181	3459.39	0.00184	3459.39	0.00111
	3455.05	0.00299	3459.4	0.00157	3459.4	0.00198	3459.4	0.00127
	3455.06	0.00305	3459.41	0.00133	3459.41	0.00211	3459.41	0.00144
	3455.07	0.00309	3459.42	0.0011	3459.42	0.00225	3459.42	0.00159
	3455.08	0.00312	3459.43	0.00086891	3459.43	0.00238	3459.43	0.00175
	3455.09	0.00313	3459.44	0.000652409	3459.44	0.00251	3459.44	0.0019
	3455.1	0.00314	3459.45	0.000447864	3459.45	0.00265	3459.45	0.00205
	3455.11	0.00313	3459.46	0.000256912	3459.46	0.00277	3459.46	0.0022
	3455.12	0.00312	3459.47	8.10157e-05	3459.47	0.0029	3459.47	0.00235
	3455.13	0.0031	3459.48	-7.84432e-05	3459.48	0.00303	3459.48	0.00249
	3455.14	0.00308	3459.49	-0.000220188	3459.49	0.00315	3459.49	0.00263
	3455.15	0.00305	3459.5	-0.000343224	3459.5	0.00327	3459.5	0.00277
	3455.16	0.00303	3459.51	-0.000447045	3459.51	0.00339	3459.51	0.0029
	3455.17	0.003	3459.52	-0.000531753	3459.52	0.00351	3459.52	0.00303
	3455.18	0.00298	3459.53	-0.000598084	3459.53	0.00362	3459.53	0.00315
	3455.19	0.00297	3459.54	-0.000647278	3459.54	0.00373	3459.54	0.00327
	3455.2	0.00296	3459.55	-0.000680791	3459.55	0.00383	3459.55	0.00338
	3455.21	0.00295	3459.56	-0.000700021	3459.56	0.00392	3459.56	0.00349
	3455.22	0.00295	3459.57	-0.000706356	3459.57	0.00401	3459.57	0.00359
	3455.23	0.00296	3459.58	-0.000701538	3459.58	0.00409	3459.58	0.00369
	3455.24	0.00297	3459.59	-0.000687956	3459.59	0.00416	3459.59	0.00378
	3455.25	0.00299	3459.6	-0.00066844	3459.6	0.00422	3459.6	0.00386
	3455.26	0.00301	3459.61	-0.000645652	3459.61	0.00428	3459.61	0.00394
	3455.27	0.00303	3459.62	-0.000621576	3459.62	0.00433	3459.62	0.00401
	3455.28	0.00306	3459.63	-0.000597522	3459.63	0.00437	3459.63	0.00407
	3455.29	0.00309	3459.64	-0.000574503	3459.64	0.0044	3459.64	0.00412
	3455.3	0.00311	3459.65	-0.000553571	3459.65	0.00443	3459.65	0.00417
	3455.31	0.00314	3459.66	-0.000535872	3459.66	0.00445	3459.66	0.00421
	3455.32	0.00316	3459.67	-0.000522455	3459.67	0.00447	3459.67	0.00424
	3455.33	0.00317	3459.68	-0.00051399	3459.68	0.00447	3459.68	0.00426
	3455.34	0.00318	3459.69	-0.000510426	3459.69	0.00447	3459.69	0.00427
	3455.35	0.00318	3459.7	-0.000510732	3459.7	0.00446	3459.7	0.00427
	3455.36	0.00317	3459.71	-0.000512931	3459.71	0.00444	3459.71	0.00426
	3455.37	0.00315	3459.72	-0.000514569	3459.72	0.00441	3459.72	0.00424
	3455.38	0.00313	3459.73	-0.000513361	3459.73	0.00437	3459.73	0.00421
	3455.39	0.00309	3459.74	-0.000507567	3459.74	0.00432	3459.74	0.00418
	3455.4	0.00304	3459.75	-0.000495881	3459.75	0.00427	3459.75	0.00413
	3455.41	0.00298	3459.76	-0.000477096	3459.76	0.0042	3459.76	0.00408
	3455.42	0.00291	3459.77	-0.000449958	3459.77	0.00414	3459.77	0.00402
	3455.43	0.00284	3459.78	-0.000413329	3459.78	0.00406	3459.78	0.00396
	3455.44	0.00275	3459.79	-0.000366393	3459.79	0.00399	3459.79	0.0039
	3455.45	0.00266	3459.8	-0.000308659	3459.8	0.00391	3459.8	0.00384
	3455.46	0.00257	3459.81	-0.000239837	3459.81	0.00382	3459.81	0.00378
	3455.47	0.00248	3459.82	-0.000159824	3459.82	0.00374	3459.82	0.00372
	3455.48	0.00238	3459.83	-6.88954e-05	3459.83	0.00365	3459.83	0.00366
	3455.49	0.00229	3459.84	3.21879e-05	3459.84	0.00355	3459.84	0.0036
	3455.5	0.0022	3459.85	0.000142388	3459.85	0.00345	3459.85	0.00354
	3455.51	0.00212	3459.86	0.000260797	3459.86	0.00335	3459.86	0.00348
	3455.52	0.00205	3459.87	0.000386881	3459.87	0.00323	3459.87	0.00341
	3455.53	0.00199	3459.88	0.000520306	3459.88	0.00311	3459.88	0.00333
	3455.54	0.00194	3459.89	0.000660446	3459.89	0.00298	3459.89	0.00326
	3455.55	0.0019	3459.9	0.000805874	3459.9	0.00283	3459.9	0.00317
	3455.56	0.00188	3459.91	0.000954119	3459.91	0.00269	3459.91	0.00309
	3455.57	0.00187	3459.92	0.0011	3459.92	0.00253	3459.92	0.003
	3455.58	0.00187	3459.93	0.00125	3459.93	0.00238	3459.93	0.0029
	3455.59	0.00189	3459.94	0.00138	3459.94	0.00222	3459.94	0.00281
	3455.6	0.00192	3459.95	0.00151	3459.95	0.00206	3459.95	0.00272
	3455.61	0.00197	3459.96	0.00163	3459.96	0.0019	3459.96	0.00262
	3455.62	0.00202	3459.97	0.00173	3459.97	0.00173	3459.97	0.00253
	3455.63	0.00208	3459.98	0.00183	3459.98	0.00157	3459.98	0.00244
	3455.64	0.00215	3459.99	0.00192	3459.99	0.00141	3459.99	0.00236
	3455.65	0.00223	3460	0.00199	3460	0.00125	3460	0.00228
	3455.66	0.0023	3460.01	0.00205	3460.01	0.00108	3460.01	0.0022
	3455.67	0.00238	3460.02	0.00209	3460.02	0.000923069	3460.02	0.00213
	3455.68	0.00246	3460.03	0.00212	3460.03	0.000763027	3460.03	0.00206
	3455.69	0.00253	3460.04	0.00214	3460.04	0.000603831	3460.04	0.00199
	3455.7	0.0026	3460.05	0.00214	3460.05	0.000445663	3460.05	0.00192
	3455.71	0.00266	3460.06	0.00213	3460.06	0.000288656	3460.06	0.00186
	3455.72	0.00271	3460.07	0.00211	3460.07	0.000132919	3460.07	0.0018
	3455.73	0.00276	3460.08	0.00208	3460.08	-2.12633e-05	3460.08	0.00174
	3455.74	0.0028	3460.09	0.00205	3460.09	-0.0001732	3460.09	0.00169
	3455.75	0.00283	3460.1	0.00202	3460.1	-0.000321812	3460.1	0.00163
	3455.76	0.00286	3460.11	0.00198	3460.11	-0.000465945	3460.11	0.00158
	3455.77	0.00288	3460.12	0.00195	3460.12	-0.000604737	3460.12	0.00153
	3455.78	0.0029	3460.13	0.00191	3460.13	-0.000737754	3460.13	0.00148
	3455.79	0.00292	3460.14	0.00188	3460.14	-0.000864834	3460.14	0.00143
	3455.8	0.00294	3460.15	0.00185	3460.15	-0.000985848	3460.15	0.00138
	3455.81	0.00297	3460.16	0.00182	3460.16	-0.0011	3460.16	0.00133
	3455.82	0.00299	3460.17	0.0018	3460.17	-0.00121	3460.17	0.00128
	3455.83	0.00303	3460.18	0.00178	3460.18	-0.00131	3460.18	0.00123
	3455.84	0.00308	3460.19	0.00176	3460.19	-0.00141	3460.19	0.00118
	3455.85	0.00313	3460.2	0.00174	3460.2	-0.0015	3460.2	0.00113
	3455.86	0.0032	3460.21	0.00172	3460.21	-0.00159	3460.21	0.00108
	3455.87	0.00328	3460.22	0.0017	3460.22	-0.00167	3460.22	0.00103
	3455.88	0.00337	3460.23	0.00168	3460.23	-0.00175	3460.23	0.000987696
	3455.89	0.00347	3460.24	0.00167	3460.24	-0.00183	3460.24	0.00094252
	3455.9	0.00359	3460.25	0.00166	3460.25	-0.0019	3460.25	0.00090034
	3455.91	0.00372	3460.26	0.00165	3460.26	-0.00196	3460.26	0.000862268
	3455.92	0.00385	3460.27	0.00165	3460.27	-0.00201	3460.27	0.000829488
	3455.93	0.00399	3460.28	0.00164	3460.28	-0.00206	3460.28	0.000803203
	3455.94	0.00413	3460.29	0.00164	3460.29	-0.00209	3460.29	0.000784612
	3455.95	0.00427	3460.3	0.00163	3460.3	-0.00212	3460.3	0.000774818
	3455.96	0.00441	3460.31	0.00162	3460.31	-0.00215	3460.31	0.000774651
	3455.97	0.00454	3460.32	0.00159	3460.32	-0.00216	3460.32	0.000784452
	3455.98	0.00466	3460.33	0.00157	3460.33	-0.00217	3460.33	0.000803882
	3455.99	0.00477	3460.34	0.00154	3460.34	-0.00217	3460.34	0.0008318
	3456	0.00487	3460.35	0.00151	3460.35	-0.00216	3460.35	0.000866272
	3456.01	0.00495	3460.36	0.00147	3460.36	-0.00215	3460.36	0.00090482
	3456.02	0.00501	3460.37	0.00143	3460.37	-0.00214	3460.37	0.000944919
	3456.03	0.00505	3460.38	0.00139	3460.38	-0.00212	3460.38	0.000984583
	3456.04	0.00508	3460.39	0.00135	3460.39	-0.0021	3460.39	0.00102
	3456.05	0.00508	3460.4	0.0013	3460.4	-0.00206	3460.4	0.00106
	3456.06	0.00507	3460.41	0.00125	3460.41	-0.00203	3460.41	0.00109
	3456.07	0.00504	3460.42	0.0012	3460.42	-0.00198	3460.42	0.00113
	3456.08	0.005	3460.43	0.00115	3460.43	-0.00192	3460.43	0.00117
	3456.09	0.00495	3460.44	0.0011	3460.44	-0.00186	3460.44	0.0012
	3456.1	0.00489	3460.45	0.00105	3460.45	-0.00179	3460.45	0.00124
	3456.11	0.00482	3460.46	0.00101	3460.46	-0.00172	3460.46	0.00128
	3456.12	0.00475	3460.47	0.000964583	3460.47	-0.00165	3460.47	0.00133
	3456.13	0.00468	3460.48	0.000924037	3460.48	-0.00157	3460.48	0.00137
	3456.14	0.00462	3460.49	0.000888615	3460.49	-0.00149	3460.49	0.00142
	3456.15	0.00455	3460.5	0.000861123	3460.5	-0.00142	3460.5	0.00147
	3456.16	0.00449	3460.51	0.000843675	3460.51	-0.00134	3460.51	0.00153
	3456.17	0.00444	3460.52	0.000836641	3460.52	-0.00127	3460.52	0.00159
	3456.18	0.00439	3460.53	0.000838372	3460.53	-0.0012	3460.53	0.00165
	3456.19	0.00434	3460.54	0.000845963	3460.54	-0.00112	3460.54	0.00172
	3456.2	0.0043	3460.55	0.000856653	3460.55	-0.00105	3460.55	0.0018
	3456.21	0.00426	3460.56	0.00086906	3460.56	-0.000979126	3460.56	0.00188
	3456.22	0.00421	3460.57	0.000883528	3460.57	-0.000905782	3460.57	0.00196
	3456.23	0.00416	3460.58	0.000901491	3460.58	-0.000831394	3460.58	0.00205
	3456.24	0.00411	3460.59	0.000924428	3460.59	-0.000755992	3460.59	0.00214
	3456.25	0.00404	3460.6	0.000953161	3460.6	-0.000680031	3460.6	0.00223
	3456.26	0.00397	3460.61	0.000987824	3460.61	-0.000604519	3460.61	0.00232
	3456.27	0.00387	3460.62	0.00103	3460.62	-0.000530781	3460.62	0.00241
	3456.28	0.00376	3460.63	0.00107	3460.63	-0.000459981	3460.63	0.0025
	3456.29	0.00363	3460.64	0.00113	3460.64	-0.00039273	3460.64	0.00259
	3456.3	0.00349	3460.65	0.00118	3460.65	-0.000329051	3460.65	0.00267
	3456.31	0.00332	3460.66	0.00125	3460.66	-0.000268593	3460.66	0.00275
	3456.32	0.00314	3460.67	0.00132	3460.67	-0.000210865	3460.67	0.00283
	3456.33	0.00294	3460.68	0.00139	3460.68	-0.000155339	3460.68	0.0029
	3456.34	0.00273	3460.69	0.00147	3460.69	-0.000101497	3460.69	0.00297
	3456.35	0.00251	3460.7	0.00155	3460.7	-4.89407e-05	3460.7	0.00302
	3456.36	0.00228	3460.71	0.00162	3460.71	2.40351e-06	3460.71	0.00306
	3456.37	0.00204	3460.72	0.0017	3460.72	5.21013e-05	3460.72	0.00309
	3456.38	0.00181	3460.73	0.00177	3460.73	9.92319e-05	3460.73	0.00311
	3456.39	0.00158	3460.74	0.00184	3460.74	0.000142713	3460.74	0.00311
	3456.4	0.00135	3460.75	0.00191	3460.75	0.000181805	3460.75	0.0031
	3456.41	0.00114	3460.76	0.00197	3460.76	0.00021646	3460.76	0.00308
	3456.42	0.000936742	3460.77	0.00204	3460.77	0.000247228	3460.77	0.00304
	3456.43	0.000750295	3460.78	0.00212	3460.78	0.000274752	3460.78	0.00299
	3456.44	0.000580476	3460.79	0.00219	3460.79	0.000299269	3460.79	0.00293
	3456.45	0.000428295	3460.8	0.00226	3460.8	0.000320481	3460.8	0.00287
	3456.46	0.000294154	3460.81	0.00233	3460.81	0.000337817	3460.81	0.00279
	3456.47	0.000177877	3460.82	0.00241	3460.82	0.000350816	3460.82	0.0027
	3456.48	7.87842e-05	3460.83	0.00249	3460.83	0.000359341	3460.83	0.00261
	3456.49	-4.22425e-06	3460.84	0.00258	3460.84	0.000363632	3460.84	0.00251
	3456.5	-7.25591e-05	3460.85	0.00267	3460.85	0.00036432	3460.85	0.0024
	3456.51	-0.000127827	3460.86	0.00276	3460.86	0.00036247	3460.86	0.00228
	3456.52	-0.000171712	3460.87	0.00285	3460.87	0.000359562	3460.87	0.00216
	3456.53	-0.000205864	3460.88	0.00294	3460.88	0.000357335	3460.88	0.00204
	3456.54	-0.000231794	3460.89	0.00303	3460.89	0.000357506	3460.89	0.00191
	3456.55	-0.000250797	3460.9	0.00312	3460.9	0.00036148	3460.9	0.00177
	3456.56	-0.000263885	3460.91	0.0032	3460.91	0.000370182	3460.91	0.00164
	3456.57	-0.000271753	3460.92	0.00328	3460.92	0.000384018	3460.92	0.0015
	3456.58	-0.000274772	3460.93	0.00336	3460.93	0.000402951	3460.93	0.00136
	3456.59	-0.000272996	3460.94	0.00342	3460.94	0.000426576	3460.94	0.00121
	3456.6	-0.000266208	3460.95	0.00348	3460.95	0.000454158	3460.95	0.00106
	3456.61	-0.00025397	3460.96	0.00353	3460.96	0.000484661	3460.96	0.00089989
	3456.62	-0.000235697	3460.97	0.00357	3460.97	0.000516805	3460.97	0.000740396
	3456.63	-0.000210735	3460.98	0.0036	3460.98	0.000549243	3460.98	0.00057838
	3456.64	-0.000178442	3460.99	0.00362	3460.99	0.000580859	3460.99	0.000414636
	3456.65	-0.000138269	3461	0.00364	3461	0.000611111	3461	0.00024977
	3456.66	-8.98291e-05	3461.01	0.00364	3461.01	0.000640252	3461.01	8.42075e-05
	3456.67	-3.29511e-05	3461.02	0.00364	3461.02	0.000669202	3461.02	-8.1688e-05
	3456.68	3.22768e-05	3461.03	0.00362	3461.03	0.000699086	3461.03	-0.000247511
	3456.69	0.000105488	3461.04	0.00359	3461.04	0.000730653	3461.04	-0.000412795
	3456.7	0.000186035	3461.05	0.00355	3461.05	0.000763946	3461.05	-0.000577003
	3456.71	0.000273009	3461.06	0.0035	3461.06	0.000798405	3461.06	-0.000739467
	3456.72	0.000365272	3461.07	0.00344	3461.07	0.000833261	3461.07	-0.000899297
	3456.73	0.000461508	3461.08	0.00336	3461.08	0.000867921	3461.08	-0.00106
	3456.74	0.00056028	3461.09	0.00327	3461.09	0.000902125	3461.09	-0.00121
	3456.75	0.000660096	3461.1	0.00317	3461.1	0.000935861	3461.1	-0.00135
	3456.76	0.000759478	3461.11	0.00306	3461.11	0.000969199	3461.11	-0.00149
	3456.77	0.00085702	3461.12	0.00294	3461.12	0.001	3461.12	-0.00163
	3456.78	0.000951447	3461.13	0.00282	3461.13	0.00104	3461.13	-0.00176
	3456.79	0.00104	3461.14	0.00269	3461.14	0.00107	3461.14	-0.00188
	3456.8	0.00113	3461.15	0.00257	3461.15	0.0011	3461.15	-0.00199
	3456.81	0.00121	3461.16	0.00245	3461.16	0.00114	3461.16	-0.0021
	3456.82	0.00128	3461.17	0.00234	3461.17	0.00118	3461.17	-0.0022
	3456.83	0.00135	3461.18	0.00224	3461.18	0.00122	3461.18	-0.0023
	3456.84	0.00141	3461.19	0.00214	3461.19	0.00127	3461.19	-0.00238
	3456.85	0.00146	3461.2	0.00206	3461.2	0.00133	3461.2	-0.00246
	3456.86	0.00151	3461.21	0.00198	3461.21	0.00139	3461.21	-0.00252
	3456.87	0.00155	3461.22	0.00191	3461.22	0.00146	3461.22	-0.00258
	3456.88	0.00159	3461.23	0.00185	3461.23	0.00153	3461.23	-0.00263
	3456.89	0.00162	3461.24	0.0018	3461.24	0.00162	3461.24	-0.00267
	3456.9	0.00165	3461.25	0.00176	3461.25	0.0017	3461.25	-0.0027
	3456.91	0.00168	3461.26	0.00172	3461.26	0.0018	3461.26	-0.00273
	3456.92	0.0017	3461.27	0.00169	3461.27	0.0019	3461.27	-0.00275
	3456.93	0.00172	3461.28	0.00167	3461.28	0.00201	3461.28	-0.00277
	3456.94	0.00174	3461.29	0.00166	3461.29	0.00212	3461.29	-0.00279
	3456.95	0.00176	3461.3	0.00166	3461.3	0.00224	3461.3	-0.00281
	3456.96	0.00177	3461.31	0.00168	3461.31	0.00235	3461.31	-0.00283
	3456.97	0.00179	3461.32	0.0017	3461.32	0.00247	3461.32	-0.00285
	3456.98	0.0018	3461.33	0.00174	3461.33	0.00258	3461.33	-0.00287
	3456.99	0.00181	3461.34	0.00178	3461.34	0.00268	3461.34	-0.00288
	3457	0.00183	3461.35	0.00182	3461.35	0.00278	3461.35	-0.0029
	3457.01	0.00184	3461.36	0.00186	3461.36	0.00288	3461.36	-0.0029
	3457.02	0.00185	3461.37	0.00189	3461.37	0.00297	3461.37	-0.00291
	3457.03	0.00187	3461.38	0.00192	3461.38	0.00306	3461.38	-0.0029
	3457.04	0.00189	3461.39	0.00195	3461.39	0.00314	3461.39	-0.0029
	3457.05	0.00191	3461.4	0.00198	3461.4	0.00322	3461.4	-0.00288
	3457.06	0.00194	3461.41	0.00201	3461.41	0.0033	3461.41	-0.00287
	3457.07	0.00196	3461.42	0.00203	3461.42	0.00337	3461.42	-0.00284
	3457.08	0.00199	3461.43	0.00206	3461.43	0.00343	3461.43	-0.00281
	3457.09	0.00203	3461.44	0.00209	3461.44	0.0035	3461.44	-0.00278
	3457.1	0.00206	3461.45	0.00212	3461.45	0.00356	3461.45	-0.00274
	3457.11	0.0021	3461.46	0.00216	3461.46	0.00361	3461.46	-0.00269
	3457.12	0.00214	3461.47	0.00219	3461.47	0.00366	3461.47	-0.00264
	3457.13	0.00218	3461.48	0.00223	3461.48	0.00371	3461.48	-0.00259
	3457.14	0.00222	3461.49	0.00227	3461.49	0.00376	3461.49	-0.00254
	3457.15	0.00226	3461.5	0.00231	3461.5	0.00381	3461.5	-0.00248
	3457.16	0.0023	3461.51	0.00235	3461.51	0.00385	3461.51	-0.00243
	3457.17	0.00233	3461.52	0.0024	3461.52	0.00389	3461.52	-0.00238
	3457.18	0.00235	3461.53	0.00244	3461.53	0.00393	3461.53	-0.00232
	3457.19	0.00237	3461.54	0.00248	3461.54	0.00396	3461.54	-0.00227
	3457.2	0.00238	3461.55	0.00253	3461.55	0.004	3461.55	-0.00221
	3457.21	0.00238	3461.56	0.00259	3461.56	0.00403	3461.56	-0.00215
	3457.22	0.00237	3461.57	0.00265	3461.57	0.00406	3461.57	-0.00209
	3457.23	0.00235	3461.58	0.00272	3461.58	0.00408	3461.58	-0.00203
	3457.24	0.00232	3461.59	0.0028	3461.59	0.00411	3461.59	-0.00196
	3457.25	0.00228	3461.6	0.00288	3461.6	0.00413	3461.6	-0.00189
	3457.26	0.00222	3461.61	0.00297	3461.61	0.00414	3461.61	-0.00183
	3457.27	0.00216	3461.62	0.00306	3461.62	0.00415	3461.62	-0.00176
	3457.28	0.00209	3461.63	0.00315	3461.63	0.00415	3461.63	-0.00169
	3457.29	0.002	3461.64	0.00324	3461.64	0.00415	3461.64	-0.00163
	3457.3	0.00191	3461.65	0.00333	3461.65	0.00414	3461.65	-0.00156
	3457.31	0.00181	3461.66	0.00342	3461.66	0.00413	3461.66	-0.00149
	3457.32	0.0017	3461.67	0.00351	3461.67	0.00411	3461.67	-0.00142
	3457.33	0.00159	3461.68	0.00361	3461.68	0.00408	3461.68	-0.00134
	3457.34	0.00147	3461.69	0.0037	3461.69	0.00405	3461.69	-0.00126
	3457.35	0.00135	3461.7	0.00378	3461.7	0.004	3461.7	-0.00118
	3457.36	0.00122	3461.71	0.00387	3461.71	0.00395	3461.71	-0.0011
	3457.37	0.00109	3461.72	0.00394	3461.72	0.0039	3461.72	-0.00101
	3457.38	0.00096108	3461.73	0.00402	3461.73	0.00383	3461.73	-0.000919903
	3457.39	0.000826439	3461.74	0.00408	3461.74	0.00376	3461.74	-0.00083092
	3457.4	0.000690116	3461.75	0.00414	3461.75	0.00368	3461.75	-0.000743562
	3457.41	0.000552719	3461.76	0.00419	3461.76	0.0036	3461.76	-0.00065928
	3457.42	0.00041495	3461.77	0.00424	3461.77	0.00351	3461.77	-0.000579265
	3457.43	0.000277625	3461.78	0.00428	3461.78	0.00342	3461.78	-0.000504274
	3457.44	0.000141697	3461.79	0.00432	3461.79	0.00332	3461.79	-0.000434613
	3457.45	8.26551e-06	3461.8	0.00434	3461.8	0.00323	3461.8	-0.00037034
	3457.46	-0.000121432	3461.81	0.00436	3461.81	0.00313	3461.81	-0.000311568
	3457.47	-0.000246039	3461.82	0.00437	3461.82	0.00303	3461.82	-0.000258651
	3457.48	-0.00036411	3461.83	0.00437	3461.83	0.00293	3461.83	-0.000212081
	3457.49	-0.000474157	3461.84	0.00436	3461.84	0.00283	3461.84	-0.000172229
	3457.5	-0.000574706	3461.85	0.00434	3461.85	0.00274	3461.85	-0.000139167
	3457.51	-0.000664351	3461.86	0.00432	3461.86	0.00264	3461.86	-0.000112643
	3457.52	-0.000741823	3461.87	0.00429	3461.87	0.00255	3461.87	-9.20698e-05
	3457.53	-0.000806045	3461.88	0.00427	3461.88	0.00246	3461.88	-7.63991e-05
	3457.54	-0.000856189	3461.89	0.00424	3461.89	0.00238	3461.89	-6.40196e-05
	3457.55	-0.000891713	3461.9	0.00422	3461.9	0.00229	3461.9	-5.29167e-05
	3457.56	-0.000912389	3461.91	0.0042	3461.91	0.00221	3461.91	-4.11845e-05
	3457.57	-0.000918317	3461.92	0.00418	3461.92	0.00213	3461.92	-2.76255e-05
	3457.58	-0.000909907	3461.93	0.00417	3461.93	0.00205	3461.93	-1.2017e-05
	3457.59	-0.000887857	3461.94	0.00416	3461.94	0.00197	3461.94	5.16558e-06
	3457.6	-0.000853103	3461.95	0.00415	3461.95	0.00189	3461.95	2.33772e-05
	3457.61	-0.000806753	3461.96	0.00415	3461.96	0.00182	3461.96	4.25627e-05
	3457.62	-0.000750015	3461.97	0.00414	3461.97	0.00175	3461.97	6.33448e-05
	3457.63	-0.000684115	3461.98	0.00415	3461.98	0.00167	3461.98	8.68305e-05
	3457.64	-0.000610206	3461.99	0.00415	3461.99	0.0016	3461.99	0.000114228
	3457.65	-0.000529294	3462	0.00416	3462	0.00153	3462	0.000146466
	3457.66	-0.000442159	3462.01	0.00418	3462.01	0.00145	3462.01	0.000183941
	3457.67	-0.000349302	3462.02	0.0042	3462.02	0.00138	3462.02	0.000226408
	3457.68	-0.000250903	3462.03	0.00423	3462.03	0.0013	3462.03	0.000273021
	3457.69	-0.000146807	3462.04	0.00428	3462.04	0.00123	3462.04	0.000322444
	3457.7	-3.65289e-05	3462.05	0.00433	3462.05	0.00115	3462.05	0.000372987
	3457.71	8.07119e-05	3462.06	0.0044	3462.06	0.00107	3462.06	0.000422781
	3457.72	0.000205935	3462.07	0.00447	3462.07	0.000997508	3462.07	0.000470079
	3457.73	0.000340324	3462.08	0.00456	3462.08	0.000923443	3462.08	0.000513666
	3457.74	0.00048513	3462.09	0.00465	3462.09	0.000852986	3462.09	0.000553173
	3457.75	0.000641569	3462.1	0.00476	3462.1	0.00078789	3462.1	0.000589113
	3457.76	0.000810711	3462.11	0.00487	3462.11	0.000730031	3462.11	0.000622571
	3457.77	0.000993372	3462.12	0.005	3462.12	0.000681264	3462.12	0.000654789
	3457.78	0.00119	3462.13	0.00513	3462.13	0.000643202	3462.13	0.000686869
	3457.79	0.0014	3462.14	0.00528	3462.14	0.000616965	3462.14	0.000719658
	3457.8	0.00162	3462.15	0.00544	3462.15	0.00060299	3462.15	0.000753763
	3457.81	0.00186	3462.16	0.00561	3462.16	0.000601047	3462.16	0.000789565
	3457.82	0.00211	3462.17	0.00579	3462.17	0.000610474	3462.17	0.000827202
	3457.83	0.00237	3462.18	0.00598	3462.18	0.00063052	3462.18	0.000866492
	3457.84	0.00263	3462.19	0.00618	3462.19	0.000660558	3462.19	0.000906831
	3457.85	0.0029	3462.2	0.00638	3462.2	0.000700073	3462.2	0.000947209
	3457.86	0.00316	3462.21	0.00659	3462.21	0.000748504	3462.21	0.00098643
	3457.87	0.00342	3462.22	0.0068	3462.22	0.000805104	3462.22	0.00102
	3457.88	0.00368	3462.23	0.007	3462.23	0.000868963	3462.23	0.00106
	3457.89	0.00393	3462.24	0.00721	3462.24	0.000939164	3462.24	0.00109
	3457.9	0.00416	3462.25	0.00741	3462.25	0.00101	3462.25	0.00112
	3457.91	0.00438	3462.26	0.00761	3462.26	0.0011	3462.26	0.00114
	3457.92	0.00458	3462.27	0.00779	3462.27	0.00118	3462.27	0.00117
	3457.93	0.00476	3462.28	0.00796	3462.28	0.00127	3462.28	0.00119
	3457.94	0.00492	3462.29	0.00811	3462.29	0.00136	3462.29	0.00121
	3457.95	0.00506	3462.3	0.00825	3462.3	0.00146	3462.3	0.00122
	3457.96	0.00518	3462.31	0.00837	3462.31	0.00155	3462.31	0.00123
	3457.97	0.00529	3462.32	0.00847	3462.32	0.00165	3462.32	0.00123
	3457.98	0.00537	3462.33	0.00856	3462.33	0.00174	3462.33	0.00122
	3457.99	0.00544	3462.34	0.00862	3462.34	0.00184	3462.34	0.00121
	3458	0.0055	3462.35	0.00867	3462.35	0.00194	3462.35	0.00118
	3458.01	0.00555	3462.36	0.0087	3462.36	0.00204	3462.36	0.00115
	3458.02	0.00559	3462.37	0.00872	3462.37	0.00214	3462.37	0.0011
	3458.03	0.00562	3462.38	0.00872	3462.38	0.00225	3462.38	0.00104
	3458.04	0.00566	3462.39	0.00872	3462.39	0.00235	3462.39	0.000977075
	3458.05	0.00569	3462.4	0.00871	3462.4	0.00246	3462.4	0.000899947
	3458.06	0.00573	3462.41	0.00869	3462.41	0.00257	3462.41	0.000814123
	3458.07	0.00578	3462.42	0.00867	3462.42	0.00268	3462.42	0.000721186
	3458.08	0.00582	3462.43	0.00863	3462.43	0.0028	3462.43	0.000622782
	3458.09	0.00588	3462.44	0.00858	3462.44	0.00291	3462.44	0.000520396
	3458.1	0.00593	3462.45	0.00852	3462.45	0.00303	3462.45	0.000415281
	3458.11	0.00599	3462.46	0.00845	3462.46	0.00315	3462.46	0.000308607
	3458.12	0.00605	3462.47	0.00838	3462.47	0.00326	3462.47	0.000201642
	3458.13	0.00611	3462.48	0.0083	3462.48	0.00337	3462.48	9.56933e-05
	3458.14	0.00616	3462.49	0.00822	3462.49	0.00348	3462.49	-8.21563e-06
	3458.15	0.00621	3462.5	0.00813	3462.5	0.00358	3462.5	-0.000109645
	3458.16	0.00625	3462.51	0.00804	3462.51	0.00367	3462.51	-0.000208693
	3458.17	0.00627	3462.52	0.00795	3462.52	0.00376	3462.52	-0.000305637
	3458.18	0.00628	3462.53	0.00786	3462.53	0.00384	3462.53	-0.000400551
	3458.19	0.00627	3462.54	0.00776	3462.54	0.00391	3462.54	-0.000493192
	3458.2	0.00624	3462.55	0.00766	3462.55	0.00398	3462.55	-0.000583126
	3458.21	0.00619	3462.56	0.00756	3462.56	0.00403	3462.56	-0.000669875
	3458.22	0.00612	3462.57	0.00745	3462.57	0.00408	3462.57	-0.000752965
	3458.23	0.00603	3462.58	0.00734	3462.58	0.00412	3462.58	-0.000831855
	3458.24	0.00591	3462.59	0.00722	3462.59	0.00415	3462.59	-0.000905832
	3458.25	0.00578	3462.6	0.00708	3462.6	0.00418	3462.6	-0.000973966
	3458.26	0.00562	3462.61	0.00695	3462.61	0.00419	3462.61	-0.00104
	3458.27	0.00545	3462.62	0.0068	3462.62	0.0042	3462.62	-0.00109
	3458.28	0.00526	3462.63	0.00665	3462.63	0.00421	3462.63	-0.00113
	3458.29	0.00507	3462.64	0.0065	3462.64	0.00421	3462.64	-0.00117
	3458.3	0.00487	3462.65	0.00634	3462.65	0.0042	3462.65	-0.0012
	3458.31	0.00466	3462.66	0.00619	3462.66	0.00419	3462.66	-0.00122
	3458.32	0.00446	3462.67	0.00602	3462.67	0.00418	3462.67	-0.00123
	3458.33	0.00426	3462.68	0.00585	3462.68	0.00417	3462.68	-0.00123
	3458.34	0.00407	3462.69	0.00568	3462.69	0.00416	3462.69	-0.00123
	3458.35	0.00388	3462.7	0.0055	3462.7	0.00414	3462.7	-0.00121
	3458.36	0.00372	3462.71	0.00531	3462.71	0.00413	3462.71	-0.00119
	3458.37	0.00356	3462.72	0.00512	3462.72	0.00411	3462.72	-0.00116
	3458.38	0.00343	3462.73	0.00493	3462.73	0.0041	3462.73	-0.00113
	3458.39	0.00331	3462.74	0.00473	3462.74	0.00409	3462.74	-0.00108
	3458.4	0.00321	3462.75	0.00452	3462.75	0.00408	3462.75	-0.00103
	3458.41	0.00313	3462.76	0.00431	3462.76	0.00408	3462.76	-0.000975872
	3458.42	0.00306	3462.77	0.00409	3462.77	0.00407	3462.77	-0.000911735
	3458.43	0.00301	3462.78	0.00386	3462.78	0.00406	3462.78	-0.000840157
	3458.44	0.00297	3462.79	0.00363	3462.79	0.00405	3462.79	-0.000761156
	3458.45	0.00295	3462.8	0.0034	3462.8	0.00404	3462.8	-0.000675278
	3458.46	0.00293	3462.81	0.00317	3462.81	0.00403	3462.81	-0.000583473
	3458.47	0.00292	3462.82	0.00294	3462.82	0.00402	3462.82	-0.000486862
	3458.48	0.00291	3462.83	0.0027	3462.83	0.00401	3462.83	-0.000386466
	3458.49	0.00291	3462.84	0.00247	3462.84	0.00399	3462.84	-0.000282963
	3458.5	0.0029	3462.85	0.00223	3462.85	0.00397	3462.85	-0.000176567
	3458.51	0.00289	3462.86	0.002	3462.86	0.00396	3462.86	-6.71204e-05
	3458.52	0.00288	3462.87	0.00177	3462.87	0.00394	3462.87	4.55933e-05
	3458.53	0.00286	3462.88	0.00155	3462.88	0.00392	3462.88	0.000161471
	3458.54	0.00283	3462.89	0.00134	3462.89	0.00389	3462.89	0.000279913
	3458.55	0.00279	3462.9	0.00114	3462.9	0.00387	3462.9	0.000399947
	3458.56	0.00275	3462.91	0.000956635	3462.91	0.00384	3462.91	0.000520516
	3458.57	0.0027	3462.92	0.000786075	3462.92	0.0038	3462.92	0.000640689
	3458.58	0.00265	3462.93	0.00063378	3462.93	0.00377	3462.93	0.000759687
	3458.59	0.00258	3462.94	0.000502357	3462.94	0.00373	3462.94	0.000876795
	3458.6	0.00252	3462.95	0.000394044	3462.95	0.00369	3462.95	0.000991309
	3458.61	0.00244	3462.96	0.000310148	3462.96	0.00365	3462.96	0.0011
	3458.62	0.00237	3462.97	0.000250648	3462.97	0.00361	3462.97	0.00121
	3458.63	0.0023	3462.98	0.000214255	3462.98	0.00357	3462.98	0.00131
	3458.64	0.00222	3462.99	0.000199155	3462.99	0.00353	3462.99	0.00141
	3458.65	0.00215	3463	0.000204125	3463	0.00349	3463	0.00151
	3458.66	0.00208	3463.01	0.00022928	3463.01	0.00346	3463.01	0.0016
	3458.67	0.00201	3463.02	0.000275828	3463.02	0.00343	3463.02	0.00169
	3458.68	0.00194	3463.03	0.000344924	3463.03	0.0034	3463.03	0.00178
	3458.69	0.00187	3463.04	0.000436429	3463.04	0.00338	3463.04	0.00186
	3458.7	0.00181	3463.05	0.000548431	3463.05	0.00336	3463.05	0.00194
	3458.71	0.00175	3463.06	0.000677728	3463.06	0.00334	3463.06	0.00201
	3458.72	0.00169	3463.07	0.000820828	3463.07	0.00332	3463.07	0.00207
	3458.73	0.00163	3463.08	0.000974835	3463.08	0.00331	3463.08	0.00213
	3458.74	0.00157	3463.09	0.00114	3463.09	0.00329	3463.09	0.00219
	3458.75	0.00151	3463.1	0.00131	3463.1	0.00328	3463.1	0.00223
	3458.76	0.00145	3463.11	0.00149	3463.11	0.00326	3463.11	0.00227
	3458.77	0.00139	3463.12	0.00167	3463.12	0.00324	3463.12	0.0023
	3458.78	0.00133	3463.13	0.00186	3463.13	0.00322	3463.13	0.00232
	3458.79	0.00127	3463.14	0.00206	3463.14	0.0032	3463.14	0.00234
	3458.8	0.0012	3463.15	0.00226	3463.15	0.00319	3463.15	0.00236
	3458.81	0.00113	3463.16	0.00246	3463.16	0.00317	3463.16	0.00237
	3458.82	0.00106	3463.17	0.00267	3463.17	0.00316	3463.17	0.00239
	3458.83	0.000983598	3463.18	0.00288	3463.18	0.00314	3463.18	0.0024
	3458.84	0.000908006	3463.19	0.00311	3463.19	0.00313	3463.19	0.00241
	3458.85	0.000830983	3463.2	0.00336	3463.2	0.00312	3463.2	0.00242
	3458.86	0.000752911	3463.21	0.00361	3463.21	0.00311	3463.21	0.00244
	3458.87	0.000674188	3463.22	0.00387	3463.22	0.0031	3463.22	0.00245
	3458.88	0.000595213	3463.23	0.00413	3463.23	0.00309	3463.23	0.00246
	3458.89	0.000516371	3463.24	0.00439	3463.24	0.00308	3463.24	0.00246
	3458.9	0.000438032	3463.25	0.00465	3463.25	0.00308	3463.25	0.00247
	3458.91	0.000360552	3463.26	0.00491	3463.26	0.00308	3463.26	0.00247
	3458.92	0.000284281	3463.27	0.00516	3463.27	0.00309	3463.27	0.00248
	3458.93	0.000209581	3463.28	0.00542	3463.28	0.00309	3463.28	0.00248
	3458.94	0.000136841	3463.29	0.00568	3463.29	0.0031	3463.29	0.00248
	3458.95	6.6505e-05	3463.3	0.00593	3463.3	0.00311	3463.3	0.00248
	3458.96	-9.13955e-07	3463.31	0.00618	3463.31	0.00313	3463.31	0.00247
	3458.97	-6.48112e-05	3463.32	0.00642	3463.32	0.00315	3463.32	0.00247
	3458.98	-0.00012448	3463.33	0.00665	3463.33	0.00317	3463.33	0.00246
	3458.99	-0.000179108	3463.34	0.00687	3463.34	0.0032	3463.34	0.00245
	3459	-0.000227783	3463.35	0.00708	3463.35	0.00323	3463.35	0.00244
	3459.01	-0.000269511	3463.36	0.00727	3463.36	0.00326	3463.36	0.00243
	3459.02	-0.000303243	3463.37	0.00744	3463.37	0.0033	3463.37	0.00242
	3459.03	-0.000327919	3463.38	0.00758	3463.38	0.00333	3463.38	0.0024
	3459.04	-0.000342515	3463.39	0.00769	3463.39	0.00336	3463.39	0.00238
	3459.05	-0.000346106	3463.4	0.00777	3463.4	0.0034	3463.4	0.00236
	3459.06	-0.000337923	3463.41	0.00782	3463.41	0.00343	3463.41	0.00233
	3459.07	-0.000317421	3463.42	0.00783	3463.42	0.00346	3463.42	0.0023
	3459.08	-0.000284338	3463.43	0.00783	3463.43	0.00349	3463.43	0.00227
	3459.09	-0.000238752	3463.44	0.0078	3463.44	0.00352	3463.44	0.00224
	3459.1	-0.000181124	3463.45	0.00775	3463.45	0.00354	3463.45	0.00221
	3459.11	-0.000112323	3463.46	0.00769	3463.46	0.00356	3463.46	0.00218
	3459.12	-3.36422e-05	3463.47	0.00762	3463.47	0.00358	3463.47	0.00214
	3459.13	5.32134e-05	3463.48	0.00753	3463.48	0.00359	3463.48	0.00211
	3459.14	0.000146158	3463.49	0.00743	3463.49	0.0036	3463.49	0.00207
	3459.15	0.000242775	3463.5	0.00732	3463.5	0.00361	3463.5	0.00203
	3459.16	0.000340391	3463.51	0.00721	3463.51	0.00361	3463.51	0.002
	3459.17	0.000436167	3463.52	0.00708	3463.52	0.00361	3463.52	0.00197
	3459.18	0.000527202	3463.53	0.00695	3463.53	0.00361	3463.53	0.00194
	3459.19	0.000610646	3463.54	0.00681	3463.54	0.00361	3463.54	0.00191
	3459.2	0.000683826	3463.55	0.00667	3463.55	0.0036	3463.55	0.00188
	3459.21	0.000744357	3463.56	0.00651	3463.56	0.00359	3463.56	0.00186
	3459.22	0.000790261	3463.57	0.00634	3463.57	0.00357	3463.57	0.00184
	3459.23	0.000820059	3463.58	0.00618	3463.58	0.00354	3463.58	0.00181
	3459.24	0.000832857	3463.59	0.00601	3463.59	0.00351	3463.59	0.00179
	3459.25	0.000828402	3463.6	0.00584	3463.6	0.00348	3463.6	0.00177
	3459.26	0.000807111	3463.61	0.00568	3463.61	0.00344	3463.61	0.00174
	3459.27	0.000770073	3463.62	0.00552	3463.62	0.0034	3463.62	0.00172
	3459.28	0.000719023	3463.63	0.00535	3463.63	0.00336	3463.63	0.0017
	3459.29	0.000656282	3463.64	0.00519	3463.64	0.00331	3463.64	0.00169
	3459.3	0.000584672	3463.65	0.00502	3463.65	0.00325	3463.65	0.00167
	3459.31	0.000507404	3463.66	0.00485	3463.66	0.00318	3463.66	0.00166
	3459.32	0.000427952	3463.67	0.00468	3463.67	0.00311	3463.67	0.00165
	3459.33	0.000349907	3463.68	0.0045	3463.68	0.00303	3463.68	0.00164
	3459.34	0.000276829	3463.69	0.00433	3463.69	0.00294	3463.69	0.00164
	3459.35	0.000212097	3463.7	0.00416	3463.7	0.00285	3463.7	0.00163
	3459.36	0.000158767	3463.71	0.00399	3463.71	0.00275	3463.71	0.00163
	3459.37	0.00011944	3463.72	0.00382	3463.72	0.00265	3463.72	0.00163
	3459.38	9.61572e-05	3463.73	0.00366	3463.73	0.00254	3463.73	0.00164
	3459.39	9.03162e-05	3463.74	0.0035	3463.74	0.00243	3463.74	0.00164
	3459.4	0.000102616	3463.75	0.00336	3463.75	0.00231	3463.75	0.00165
	3459.41	0.000133036	3463.76	0.00322	3463.76	0.00219	3463.76	0.00166
	3459.42	0.000180847	3463.77	0.0031	3463.77	0.00207	3463.77	0.00167
	3459.43	0.000244653	3463.78	0.00298	3463.78	0.00194	3463.78	0.00169
	3459.44	0.000322466	3463.79	0.00288	3463.79	0.0018	3463.79	0.00171
	3459.45	0.0004118	3463.8	0.00279	3463.8	0.00167	3463.8	0.00173
	3459.46	0.000509793	3463.81	0.00271	3463.81	0.00153	3463.81	0.00175
	3459.47	0.000613339	3463.82	0.00264	3463.82	0.00138	3463.82	0.00178
	3459.48	0.00071923	3463.83	0.00258	3463.83	0.00124	3463.83	0.0018
	3459.49	0.000824293	3463.84	0.00253	3463.84	0.00109	3463.84	0.00183
	3459.5	0.000925531	3463.85	0.00248	3463.85	0.000941456	3463.85	0.00185
	3459.51	0.00102	3463.86	0.00245	3463.86	0.000793306	3463.86	0.00188
	3459.52	0.00111	3463.87	0.00242	3463.87	0.00064489	3463.87	0.00191
	3459.53	0.00118	3463.88	0.00239	3463.88	0.000496218	3463.88	0.00194
	3459.54	0.00124	3463.89	0.00237	3463.89	0.000347366	3463.89	0.00197
	3459.55	0.0013	3463.9	0.00235	3463.9	0.00019855	3463.9	0.002
	3459.56	0.00133	3463.91	0.00232	3463.91	5.01782e-05	3463.91	0.00203
	3459.57	0.00136	3463.92	0.0023	3463.92	-9.71151e-05	3463.92	0.00206
	3459.58	0.00137	3463.93	0.00228	3463.93	-0.000242557	3463.93	0.00209
	3459.59	0.00137	3463.94	0.00226	3463.94	-0.000385422	3463.94	0.00211
	3459.6	0.00137	3463.95	0.00224	3463.95	-0.000525175	3463.95	0.00213
	3459.61	0.00135	3463.96	0.00222	3463.96	-0.000661401	3463.96	0.00215
	3459.62	0.00133	3463.97	0.0022	3463.97	-0.000793548	3463.97	0.00217
	3459.63	0.00131	3463.98	0.00217	3463.98	-0.000920712	3463.98	0.00218
	3459.64	0.00128	3463.99	0.00214	3463.99	-0.00104	3463.99	0.00219
	3459.65	0.00125	3464	0.00211	3464	-0.00116	3464	0.00219
	3459.66	0.00122	3464.01	0.00207	3464.01	-0.00126	3464.01	0.00219
	3459.67	0.00119	3464.02	0.00203	3464.02	-0.00136	3464.02	0.00219
	3459.68	0.00116	3464.03	0.00199	3464.03	-0.00145	3464.03	0.00218
	3459.69	0.00112	3464.04	0.00194	3464.04	-0.00153	3464.04	0.00216
	3459.7	0.00109	3464.05	0.0019	3464.05	-0.0016	3464.05	0.00213
	3459.71	0.00106	3464.06	0.00185	3464.06	-0.00166	3464.06	0.0021
	3459.72	0.00103	3464.07	0.00181	3464.07	-0.00171	3464.07	0.00206
	3459.73	0.00098901	3464.08	0.00177	3464.08	-0.00176	3464.08	0.00201
	3459.74	0.000946133	3464.09	0.00172	3464.09	-0.0018	3464.09	0.00195
	3459.75	0.00089709	3464.1	0.00168	3464.1	-0.00183	3464.1	0.00188
	3459.76	0.00084059	3464.11	0.00164	3464.11	-0.00185	3464.11	0.00181
	3459.77	0.000775472	3464.12	0.00161	3464.12	-0.00187	3464.12	0.00172
	3459.78	0.000700776	3464.13	0.00158	3464.13	-0.00188	3464.13	0.00163
	3459.79	0.000615795	3464.14	0.00156	3464.14	-0.00188	3464.14	0.00153
	3459.8	0.000520113	3464.15	0.00155	3464.15	-0.00187	3464.15	0.00142
	3459.81	0.000413634	3464.16	0.00155	3464.16	-0.00186	3464.16	0.00131
	3459.82	0.000296585	3464.17	0.00155	3464.17	-0.00184	3464.17	0.00119
	3459.83	0.000169515	3464.18	0.00155	3464.18	-0.00182	3464.18	0.00106
	3459.84	3.32703e-05	3464.19	0.00155	3464.19	-0.00179	3464.19	0.000937936
	3459.85	-0.000111036	3464.2	0.00156	3464.2	-0.00176	3464.2	0.000810081
	3459.86	-0.000262061	3464.21	0.00157	3464.21	-0.00173	3464.21	0.000682055
	3459.87	-0.000418281	3464.22	0.00158	3464.22	-0.0017	3464.22	0.000554699
	3459.88	-0.00057804	3464.23	0.00159	3464.23	-0.00167	3464.23	0.000428143
	3459.89	-0.000739594	3464.24	0.0016	3464.24	-0.00163	3464.24	0.000301947
	3459.9	-0.000901161	3464.25	0.00161	3464.25	-0.0016	3464.25	0.000175553
	3459.91	-0.00106	3464.26	0.00163	3464.26	-0.00157	3464.26	4.87805e-05
	3459.92	-0.00122	3464.27	0.00165	3464.27	-0.00154	3464.27	-7.78678e-05
	3459.93	-0.00137	3464.28	0.00167	3464.28	-0.00151	3464.28	-0.000203255
	3459.94	-0.00151	3464.29	0.0017	3464.29	-0.00148	3464.29	-0.000325952
	3459.95	-0.00165	3464.3	0.00173	3464.3	-0.00145	3464.3	-0.000444689
	3459.96	-0.00177	3464.31	0.00176	3464.31	-0.00142	3464.31	-0.000558655
	3459.97	-0.00189	3464.32	0.00179	3464.32	-0.00139	3464.32	-0.000667512
	3459.98	-0.00199	3464.33	0.00181	3464.33	-0.00137	3464.33	-0.000771154
	3459.99	-0.00208	3464.34	0.00181	3464.34	-0.00134	3464.34	-0.000869479
	3460	-0.00216	3464.35	0.00181	3464.35	-0.00132	3464.35	-0.000962348
	3460.01	-0.00222	3464.36	0.0018	3464.36	-0.0013	3464.36	-0.00105
	3460.02	-0.00226	3464.37	0.00177	3464.37	-0.00127	3464.37	-0.00113
	3460.03	-0.00229	3464.38	0.00174	3464.38	-0.00125	3464.38	-0.00121
	3460.04	-0.0023	3464.39	0.0017	3464.39	-0.00123	3464.39	-0.00128
	3460.05	-0.0023	3464.4	0.00165	3464.4	-0.00121	3464.4	-0.00134
	3460.06	-0.00227	3464.41	0.00159	3464.41	-0.00119	3464.41	-0.0014
	3460.07	-0.00223	3464.42	0.00153	3464.42	-0.00117	3464.42	-0.00144
	3460.08	-0.00217	3464.43	0.00147	3464.43	-0.00115	3464.43	-0.00148
	3460.09	-0.00209	3464.44	0.00139	3464.44	-0.00114	3464.44	-0.00151
	3460.1	-0.00199	3464.45	0.00131	3464.45	-0.00113	3464.45	-0.00154
	3460.11	-0.00188	3464.46	0.00121	3464.46	-0.00112	3464.46	-0.00156
	3460.12	-0.00175	3464.47	0.00111	3464.47	-0.00111	3464.47	-0.00157
	3460.13	-0.0016	3464.48	0.000989515	3464.48	-0.00111	3464.48	-0.00157
	3460.14	-0.00143	3464.49	0.000863236	3464.49	-0.00111	3464.49	-0.00157
	3460.15	-0.00125	3464.5	0.000729687	3464.5	-0.00111	3464.5	-0.00156
	3460.16	-0.00105	3464.51	0.000592239	3464.51	-0.00111	3464.51	-0.00155
	3460.17	-0.000841917	3464.52	0.00045463	3464.52	-0.00112	3464.52	-0.00152
	3460.18	-0.00061867	3464.53	0.000320045	3464.53	-0.00113	3464.53	-0.00149
	3460.19	-0.000383642	3464.54	0.000190466	3464.54	-0.00115	3464.54	-0.00146
	3460.2	-0.000138007	3464.55	6.66602e-05	3464.55	-0.00116	3464.55	-0.00141
	3460.21	0.000116986	3464.56	-5.12775e-05	3464.56	-0.00118	3464.56	-0.00136
	3460.22	0.000380008	3464.57	-0.000163313	3464.57	-0.0012	3464.57	-0.00131
	3460.23	0.00064965	3464.58	-0.000269246	3464.58	-0.00122	3464.58	-0.00125
	3460.24	0.000924422	3464.59	-0.000368871	3464.59	-0.00125	3464.59	-0.00118
	3460.25	0.0012	3464.6	-0.000462132	3464.6	-0.00127	3464.6	-0.00111
	3460.26	0.00148	3464.61	-0.000548992	3464.61	-0.00129	3464.61	-0.00104
	3460.27	0.00176	3464.62	-0.000629108	3464.62	-0.00131	3464.62	-0.000973675
	3460.28	0.00204	3464.63	-0.000701625	3464.63	-0.00133	3464.63	-0.00090416
	3460.29	0.00232	3464.64	-0.000765291	3464.64	-0.00134	3464.64	-0.000837159
	3460.3	0.00259	3464.65	-0.00081888	3464.65	-0.00135	3464.65	-0.00077347
	3460.31	0.00285	3464.66	-0.000861664	3464.66	-0.00136	3464.66	-0.000713568
	3460.32	0.0031	3464.67	-0.000893676	3464.67	-0.00136	3464.67	-0.000657731
	3460.33	0.00335	3464.68	-0.000915559	3464.68	-0.00136	3464.68	-0.000606111
	3460.34	0.00358	3464.69	-0.000928145	3464.69	-0.00136	3464.69	-0.000558834
	3460.35	0.00379	3464.7	-0.000932122	3464.7	-0.00135	3464.7	-0.000516176
	3460.36	0.00399	3464.71	-0.000928083	3464.71	-0.00133	3464.71	-0.000478717
	3460.37	0.00418	3464.72	-0.000916863	3464.72	-0.00132	3464.72	-0.000447313
	3460.38	0.00435	3464.73	-0.00089979	3464.73	-0.0013	3464.73	-0.000422831
	3460.39	0.0045	3464.74	-0.000878574	3464.74	-0.00129	3464.74	-0.000405817
	3460.4	0.00463	3464.75	-0.000854859	3464.75	-0.00127	3464.75	-0.000396308
	3460.41	0.00475	3464.76	-0.000829777	3464.76	-0.00125	3464.76	-0.000393887
	3460.42	0.00485	3464.77	-0.00080383	3464.77	-0.00123	3464.77	-0.00039793
	3460.43	0.00494	3464.78	-0.000777195	3464.78	-0.00121	3464.78	-0.000407883
	3460.44	0.00501	3464.79	-0.000750211	3464.79	-0.00119	3464.79	-0.000423409
	3460.45	0.00507	3464.8	-0.000723658	3464.8	-0.00117	3464.8	-0.00044433
	3460.46	0.00512	3464.81	-0.000698677	3464.81	-0.00115	3464.81	-0.000470393
	3460.47	0.00516	3464.82	-0.000676466	3464.82	-0.00114	3464.82	-0.000501004
	3460.48	0.00519	3464.83	-0.000658012	3464.83	-0.00113	3464.83	-0.000535129
	3460.49	0.00521	3464.84	-0.000643941	3464.84	-0.00113	3464.84	-0.00057145
	3460.5	0.00523	3464.85	-0.00063438	3464.85	-0.00113	3464.85	-0.000608681
	3460.51	0.00523	3464.86	-0.00062876	3464.86	-0.00113	3464.86	-0.000645788
	3460.52	0.00524	3464.87	-0.0006257	3464.87	-0.00114	3464.87	-0.000681974
	3460.53	0.00523	3464.88	-0.000623225	3464.88	-0.00115	3464.88	-0.000716526
	3460.54	0.00522	3464.89	-0.000619494	3464.89	-0.00116	3464.89	-0.000748749
	3460.55	0.00519	3464.9	-0.000613761	3464.9	-0.00116	3464.9	-0.000778031
	3460.56	0.00516	3464.91	-0.000606958	3464.91	-0.00117	3464.91	-0.00080396
	3460.57	0.00511	3464.92	-0.000601396	3464.92	-0.00117	3464.92	-0.00082635
	3460.58	0.00505	3464.93	-0.000599707	3464.93	-0.00116	3464.93	-0.000845211
	3460.59	0.00498	3464.94	-0.000603787	3464.94	-0.00115	3464.94	-0.000860702
	3460.6	0.00488	3464.95	-0.000614399	3464.95	-0.00114	3464.95	-0.000873108
	3460.61	0.00477	3464.96	-0.000631431	3464.96	-0.00113	3464.96	-0.000882841
	3460.62	0.00464	3464.97	-0.000654279	3464.97	-0.00111	3464.97	-0.000890476
	3460.63	0.00448	3464.98	-0.000681897	3464.98	-0.00109	3464.98	-0.000896785
	3460.64	0.00431	3464.99	-0.000712667	3464.99	-0.00107	3464.99	-0.000902692
	3460.65	0.00412	3465	-0.000744506	3465	-0.00105	3465	-0.000909086
	3460.66	0.00392	3465.01	-0.000775451	3465.01	-0.00102	3465.01	-0.000916575
	3460.67	0.0037	3465.02	-0.000804264	3465.02	-0.000996164	3465.02	-0.000925329
	3460.68	0.00347	3465.03	-0.000830448	3465.03	-0.000964814	3465.03	-0.000935051
	3460.69	0.00323	3465.04	-0.000853516	3465.04	-0.000930887	3465.04	-0.000945064
	3460.7	0.00299	3465.05	-0.000872197	3465.05	-0.000895014	3465.05	-0.000954403
	3460.71	0.00275	3465.06	-0.00088445	3465.06	-0.000857718	3465.06	-0.000961975
	3460.72	0.00251	3465.07	-0.000888427	3465.07	-0.000819217	3465.07	-0.000966824
	3460.73	0.00229	3465.08	-0.000883611	3465.08	-0.000779437	3465.08	-0.000968477
	3460.74	0.00207	3465.09	-0.000871167	3465.09	-0.000738156	3465.09	-0.000967142
	3460.75	0.00187	3465.1	-0.0008532	3465.1	-0.000695144	3465.1	-0.000963553
	3460.76	0.00169	3465.11	-0.000831472	3465.11	-0.000650242	3465.11	-0.000958484
	3460.77	0.00153	3465.12	-0.000806516	3465.12	-0.000603407	3465.12	-0.000952233
	3460.78	0.00139	3465.13	-0.00077765	3465.13	-0.000554758	3465.13	-0.00094446
	3460.79	0.00127	3465.14	-0.000743685	3465.14	-0.000504621	3465.14	-0.000934439
	3460.8	0.00117	3465.15	-0.000703601	3465.15	-0.000453545	3465.15	-0.000921484
	3460.81	0.00109	3465.16	-0.000656686	3465.16	-0.000402284	3465.16	-0.00090521
	3460.82	0.00102	3465.17	-0.000602235	3465.17	-0.000351685	3465.17	-0.000885482
	3460.83	0.000965592	3465.18	-0.000539342	3465.18	-0.000302434	3465.18	-0.000862192
	3460.84	0.000920217	3465.19	-0.000467073	3465.19	-0.000254753	3465.19	-0.000835109
	3460.85	0.000880027	3465.2	-0.00038486	3465.2	-0.000208248	3465.2	-0.000803921
	3460.86	0.000841262	3465.21	-0.000292646	3465.21	-0.000162062	3465.21	-0.000768411
	3460.87	0.000800343	3465.22	-0.000190648	3465.22	-0.000115229	3465.22	-0.000728577
	3460.88	0.000754066	3465.23	-7.90855e-05	3465.23	-6.70203e-05	3465.23	-0.000684624
	3460.89	0.000699783	3465.24	4.16244e-05	3465.24	-1.70905e-05	3465.24	-0.000636901
	3460.9	0.00063555	3465.25	0.000170191	3465.25	3.45384e-05	3465.25	-0.00058586
	3460.91	0.000560232	3465.26	0.000303849	3465.26	8.75203e-05	3465.26	-0.00053211
	3460.92	0.000473575	3465.27	0.000438484	3465.27	0.000141173	3465.27	-0.000476452
	3460.93	0.00037622	3465.28	0.000569529	3465.28	0.000194443	3465.28	-0.000419797
	3460.94	0.000269677	3465.29	0.000693016	3465.29	0.000245942	3465.29	-0.000362911
	3460.95	0.00015625	3465.3	0.000806145	3465.3	0.000294148	3465.3	-0.000306146
	3460.96	3.89144e-05	3465.31	0.00090724	3465.31	0.000337717	3465.31	-0.000249379
	3460.97	-7.88353e-05	3465.32	0.000995467	3465.32	0.000375748	3465.32	-0.000192266
	3460.98	-0.000193167	3465.33	0.00107	3465.33	0.00040785	3465.33	-0.000134585
	3460.99	-0.00030011	3465.34	0.00113	3465.34	0.00043401	3465.34	-7.63857e-05
	3461	-0.000395768	3465.35	0.00119	3465.35	0.000454417	3465.35	-1.78581e-05
	3461.01	-0.000476519	3465.36	0.00123	3465.36	0.000469346	3465.36	4.09014e-05
	3461.02	-0.000539206	3465.37	0.00126	3465.37	0.000479085	3465.37	9.99904e-05
	3461.03	-0.000581309	3465.38	0.00128	3465.38	0.000483859	3465.38	0.000159636
	3461.04	-0.000601074	3465.39	0.0013	3465.39	0.000483764	3465.39	0.0002201
	3461.05	-0.000597616	3465.4	0.0013	3465.4	0.000478776	3465.4	0.000281643
	3461.06	-0.000570968	3465.41	0.0013	3465.41	0.000468817	3465.41	0.000344486
	3461.07	-0.000522092	3465.42	0.00129	3465.42	0.000453839	3465.42	0.000408704
	3461.08	-0.000452844	3465.43	0.00127	3465.43	0.000433886	3465.43	0.000474124
	3461.09	-0.000365889	3465.44	0.00124	3465.44	0.000409134	3465.44	0.00054031
	3461.1	-0.000264589	3465.45	0.00121	3465.45	0.000379888	3465.45	0.000606644
	3461.11	-0.00015285	3465.46	0.00117	3465.46	0.000346497	3465.46	0.000672377
	3461.12	-3.49487e-05	3465.47	0.00111	3465.47	0.0003092	3465.47	0.000736627
	3461.13	8.46592e-05	3465.48	0.00105	3465.48	0.000268025	3465.48	0.000798443
	3461.14	0.000201531	3465.49	0.000988167	3465.49	0.000222837	3465.49	0.000857018
	3461.15	0.000311433	3465.5	0.000917607	3465.5	0.000173544	3465.5	0.00091198
	3461.16	0.000410514	3465.51	0.000842928	3465.51	0.000120278	3465.51	0.00096349
	3461.17	0.000495468	3465.52	0.000764985	3465.52	6.34547e-05	3465.52	0.00101
	3461.18	0.000563661	3465.53	0.000684669	3465.53	3.67689e-06	3465.53	0.00106
	3461.19	0.000613226	3465.54	0.000602828	3465.54	-5.84477e-05	3465.54	0.0011
	3461.2	0.000643117	3465.55	0.000519986	3465.55	-0.000122471	3465.55	0.00114
	3461.21	0.000653127	3465.56	0.000436039	3465.56	-0.000188155	3465.56	0.00118
	3461.22	0.000643863	3465.57	0.00035012	3465.57	-0.000255378	3465.57	0.00122
	3461.23	0.000616683	3465.58	0.000260705	3465.58	-0.000323961	3465.58	0.00126
	3461.24	0.000573596	3465.59	0.000165901	3465.59	-0.000393579	3465.59	0.00129
	3461.25	0.000517136	3465.6	6.38345e-05	3465.6	-0.000463792	3465.6	0.00132
	3461.26	0.000450211	3465.61	-4.69651e-05	3465.61	-0.000534188	3465.61	0.00135
	3461.27	0.000375937	3465.62	-0.000167295	3465.62	-0.000604537	3465.62	0.00138
	3461.28	0.000297465	3465.63	-0.000297209	3465.63	-0.000674884	3465.63	0.00141
	3461.29	0.000217811	3465.64	-0.000436084	3465.64	-0.000745569	3465.64	0.00143
	3461.3	0.000139694	3465.65	-0.00058273	3465.65	-0.000817129	3465.65	0.00146
	3461.31	6.53937e-05	3465.66	-0.000735531	3465.66	-0.000890084	3465.66	0.00147
	3461.32	-3.36706e-06	3465.67	-0.000892652	3465.67	-0.000964704	3465.67	0.00148
	3461.33	-6.55104e-05	3465.68	-0.00105	3465.68	-0.00104	3465.68	0.0015
	3461.34	-0.000120655	3465.69	-0.00121	3465.69	-0.00112	3465.69	0.0015
	3461.35	-0.000169132	3465.7	-0.00137	3465.7	-0.0012	3465.7	0.00151
	3461.36	-0.00021196	3465.71	-0.00153	3465.71	-0.00127	3465.71	0.00152
	3461.37	-0.000250788	3465.72	-0.00167	3465.72	-0.00135	3465.72	0.00153
	3461.38	-0.000287798	3465.73	-0.00181	3465.73	-0.00142	3465.73	0.00153
	3461.39	-0.000325584	3465.74	-0.00194	3465.74	-0.0015	3465.74	0.00153
	3461.4	-0.000367001	3465.75	-0.00206	3465.75	-0.00156	3465.75	0.00153
	3461.41	-0.000415008	3465.76	-0.00217	3465.76	-0.00162	3465.76	0.00153
	3461.42	-0.000472489	3465.77	-0.00227	3465.77	-0.00167	3465.77	0.00152
	3461.43	-0.000542089	3465.78	-0.00236	3465.78	-0.00172	3465.78	0.00151
	3461.44	-0.000626047	3465.79	-0.00245	3465.79	-0.00176	3465.79	0.0015
	3461.45	-0.00072605	3465.8	-0.00252	3465.8	-0.00179	3465.8	0.00148
	3461.46	-0.000843118	3465.81	-0.00258	3465.81	-0.00181	3465.81	0.00145
	3461.47	-0.000977508	3465.82	-0.00263	3465.82	-0.00183	3465.82	0.00142
	3461.48	-0.00113	3465.83	-0.00266	3465.83	-0.00184	3465.83	0.0014
	3461.49	-0.0013	3465.84	-0.00269	3465.84	-0.00185	3465.84	0.00137
	3461.5	-0.00147	3465.85	-0.0027	3465.85	-0.00185	3465.85	0.00134
	3461.51	-0.00166	3465.86	-0.00269	3465.86	-0.00185	3465.86	0.00131
	3461.52	-0.00186	3465.87	-0.00268	3465.87	-0.00184	3465.87	0.00128
	3461.53	-0.00206	3465.88	-0.00265	3465.88	-0.00184	3465.88	0.00126
	3461.54	-0.00226	3465.89	-0.00261	3465.89	-0.00183	3465.89	0.00124
	3461.55	-0.00245	3465.9	-0.00256	3465.9	-0.00181	3465.9	0.00123
	3461.56	-0.00263	3465.91	-0.0025	3465.91	-0.0018	3465.91	0.00122
	3461.57	-0.00279	3465.92	-0.00243	3465.92	-0.00178	3465.92	0.00122
	3461.58	-0.00293	3465.93	-0.00235	3465.93	-0.00175	3465.93	0.00121
	3461.59	-0.00305	3465.94	-0.00226	3465.94	-0.00173	3465.94	0.00122
	3461.6	-0.00314	3465.95	-0.00218	3465.95	-0.0017	3465.95	0.00123
	3461.61	-0.00321	3465.96	-0.00209	3465.96	-0.00167	3465.96	0.00124
	3461.62	-0.00324	3465.97	-0.00199	3465.97	-0.00164	3465.97	0.00126
	3461.63	-0.00324	3465.98	-0.0019	3465.98	-0.0016	3465.98	0.00128
	3461.64	-0.00321	3465.99	-0.00179	3465.99	-0.00157	3465.99	0.00132
	3461.65	-0.00315	3466	-0.00169	3466	-0.00153	3466	0.00135
	3461.66	-0.00306	3466.01	-0.00158	3466.01	-0.00149	3466.01	0.00139
	3461.67	-0.00294	3466.02	-0.00146	3466.02	-0.00144	3466.02	0.00143
	3461.68	-0.0028	3466.03	-0.00134	3466.03	-0.0014	3466.03	0.00147
	3461.69	-0.00264	3466.04	-0.00122	3466.04	-0.00135	3466.04	0.00151
	3461.7	-0.00246	3466.05	-0.0011	3466.05	-0.0013	3466.05	0.00155
	3461.71	-0.00227	3466.06	-0.000977976	3466.06	-0.00126	3466.06	0.00159
	3461.72	-0.00207	3466.07	-0.000855396	3466.07	-0.00121	3466.07	0.00164
	3461.73	-0.00186	3466.08	-0.000732288	3466.08	-0.00116	3466.08	0.00169
	3461.74	-0.00164	3466.09	-0.00060781	3466.09	-0.00111	3466.09	0.00174
	3461.75	-0.00142	3466.1	-0.000481278	3466.1	-0.00105	3466.1	0.00179
	3461.76	-0.0012	3466.11	-0.000352509	3466.11	-0.000992716	3466.11	0.00184
	3461.77	-0.00097988	3466.12	-0.000221716	3466.12	-0.000932262	3466.12	0.0019
	3461.78	-0.000759914	3466.13	-8.91106e-05	3466.13	-0.000870261	3466.13	0.00196
	3461.79	-0.000540776	3466.14	4.54313e-05	3466.14	-0.000808171	3466.14	0.00201
	3461.8	-0.000322358	3466.15	0.000182387	3466.15	-0.000747389	3466.15	0.00208
	3461.81	-0.000104254	3466.16	0.000322379	3466.16	-0.000688947	3466.16	0.00214
	3461.82	0.000114144	3466.17	0.000466021	3466.17	-0.000633425	3466.17	0.00221
	3461.83	0.000333544	3466.18	0.000613918	3466.18	-0.000581067	3466.18	0.00229
	3461.84	0.000554646	3466.19	0.000766664	3466.19	-0.000531979	3466.19	0.00237
	3461.85	0.000778046	3466.2	0.000924646	3466.2	-0.000486361	3466.2	0.00245
	3461.86	0.001	3466.21	0.00109	3466.21	-0.000444654	3466.21	0.00254
	3461.87	0.00123	3466.22	0.00126	3466.22	-0.000407482	3466.22	0.00264
	3461.88	0.00146	3466.23	0.00143	3466.23	-0.000375399	3466.23	0.00275
	3461.89	0.0017	3466.24	0.0016	3466.24	-0.00034861	3466.24	0.00287
	3461.9	0.00193	3466.25	0.00177	3466.25	-0.000326882	3466.25	0.00299
	3461.91	0.00217	3466.26	0.00195	3466.26	-0.000309683	3466.26	0.00312
	3461.92	0.0024	3466.27	0.00212	3466.27	-0.000296418	3466.27	0.00325
	3461.93	0.00263	3466.28	0.0023	3466.28	-0.000286576	3466.28	0.00339
	3461.94	0.00286	3466.29	0.00247	3466.29	-0.000279755	3466.29	0.00352
	3461.95	0.00308	3466.3	0.00263	3466.3	-0.000275673	3466.3	0.00366
	3461.96	0.00329	3466.31	0.00279	3466.31	-0.000274231	3466.31	0.0038
	3461.97	0.00349	3466.32	0.00293	3466.32	-0.000275632	3466.32	0.00394
	3461.98	0.00368	3466.33	0.00306	3466.33	-0.000280391	3466.33	0.00407
	3461.99	0.00386	3466.34	0.00318	3466.34	-0.000289177	3466.34	0.0042
	3462	0.00402	3466.35	0.0033	3466.35	-0.000302577	3466.35	0.00433
	3462.01	0.00417	3466.36	0.0034	3466.36	-0.000320961	3466.36	0.00445
	3462.02	0.0043	3466.37	0.00349	3466.37	-0.000344521	3466.37	0.00457
	3462.03	0.00441	3466.38	0.00358	3466.38	-0.000373354	3466.38	0.00469
	3462.04	0.00451	3466.39	0.00366	3466.39	-0.000407485	3466.39	0.0048
	3462.05	0.00459	3466.4	0.00373	3466.4	-0.00044684	3466.4	0.00491
	3462.06	0.00466	3466.41	0.0038	3466.41	-0.00049119	3466.41	0.00502
	3462.07	0.00472	3466.42	0.00385	3466.42	-0.000540065	3466.42	0.00512
	3462.08	0.00476	3466.43	0.00389	3466.43	-0.000592662	3466.43	0.00522
	3462.09	0.00478	3466.44	0.00393	3466.44	-0.00064782	3466.44	0.00532
	3462.1	0.0048	3466.45	0.00395	3466.45	-0.000704125	3466.45	0.00542
	3462.11	0.0048	3466.46	0.00398	3466.46	-0.000760126	3466.46	0.00552
	3462.12	0.0048	3466.47	0.004	3466.47	-0.000814611	3466.47	0.00562
	3462.13	0.00478	3466.48	0.00401	3466.48	-0.000866878	3466.48	0.00571
	3462.14	0.00475	3466.49	0.00402	3466.49	-0.000916919	3466.49	0.0058
	3462.15	0.00471	3466.5	0.00402	3466.5	-0.000965363	3466.5	0.00588
	3462.16	0.00465	3466.51	0.00402	3466.51	-0.00101	3466.51	0.00595
	3462.17	0.00459	3466.52	0.00403	3466.52	-0.00106	3466.52	0.00601
	3462.18	0.00451	3466.53	0.00404	3466.53	-0.00111	3466.53	0.00606
	3462.19	0.00442	3466.54	0.00405	3466.54	-0.00116	3466.54	0.0061
	3462.2	0.00431	3466.55	0.00407	3466.55	-0.0012	3466.55	0.00613
	3462.21	0.00419	3466.56	0.0041	3466.56	-0.00125	3466.56	0.00615
	3462.22	0.00406	3466.57	0.00413	3466.57	-0.00129	3466.57	0.00616
	3462.23	0.00391	3466.58	0.00416	3466.58	-0.00132	3466.58	0.00617
	3462.24	0.00374	3466.59	0.0042	3466.59	-0.00136	3466.59	0.00616
	3462.25	0.00357	3466.6	0.00423	3466.6	-0.00139	3466.6	0.00614
	3462.26	0.00338	3466.61	0.00427	3466.61	-0.00142	3466.61	0.00612
	3462.27	0.00317	3466.62	0.0043	3466.62	-0.00145	3466.62	0.00608
	3462.28	0.00296	3466.63	0.00433	3466.63	-0.00147	3466.63	0.00602
	3462.29	0.00274	3466.64	0.00436	3466.64	-0.00148	3466.64	0.00595
	3462.3	0.00252	3466.65	0.00438	3466.65	-0.00149	3466.65	0.00587
	3462.31	0.00229	3466.66	0.00441	3466.66	-0.00149	3466.66	0.00576
	3462.32	0.00206	3466.67	0.00443	3466.67	-0.00147	3466.67	0.00565
	3462.33	0.00184	3466.68	0.00445	3466.68	-0.00146	3466.68	0.00552
	3462.34	0.00162	3466.69	0.00446	3466.69	-0.00144	3466.69	0.00538
	3462.35	0.00141	3466.7	0.00447	3466.7	-0.00142	3466.7	0.00523
	3462.36	0.00122	3466.71	0.00448	3466.71	-0.00139	3466.71	0.00507
	3462.37	0.00103	3466.72	0.00448	3466.72	-0.00137	3466.72	0.00491
	3462.38	0.000868013	3466.73	0.00448	3466.73	-0.00134	3466.73	0.00474
	3462.39	0.000718814	3466.74	0.00447	3466.74	-0.00132	3466.74	0.00457
	3462.4	0.000588477	3466.75	0.00446	3466.75	-0.00129	3466.75	0.0044
	3462.41	0.000477658	3466.76	0.00444	3466.76	-0.00125	3466.76	0.00423
	3462.42	0.000386475	3466.77	0.00441	3466.77	-0.00121	3466.77	0.00407
	3462.43	0.000314507	3466.78	0.00438	3466.78	-0.00117	3466.78	0.0039
	3462.44	0.000260803	3466.79	0.00434	3466.79	-0.00111	3466.79	0.00373
	3462.45	0.000223926	3466.8	0.00429	3466.8	-0.00105	3466.8	0.00356
	3462.46	0.000201995	3466.81	0.00424	3466.81	-0.000972668	3466.81	0.00339
	3462.47	0.000192763	3466.82	0.00419	3466.82	-0.000892516	3466.82	0.00323
	3462.48	0.000193696	3466.83	0.00413	3466.83	-0.000805834	3466.83	0.00306
	3462.49	0.000202068	3466.84	0.00408	3466.84	-0.000713992	3466.84	0.0029
	3462.5	0.000215065	3466.85	0.00402	3466.85	-0.000618798	3466.85	0.00273
	3462.51	0.000229892	3466.86	0.00396	3466.86	-0.000522505	3466.86	0.00256
	3462.52	0.000243878	3466.87	0.00391	3466.87	-0.000427594	3466.87	0.00239
	3462.53	0.000254578	3466.88	0.00385	3466.88	-0.000336305	3466.88	0.00222
	3462.54	0.00025987	3466.89	0.00378	3466.89	-0.00025017	3466.89	0.00204
	3462.55	0.000258036	3466.9	0.00372	3466.9	-0.000169796	3466.9	0.00186
	3462.56	0.000247828	3466.91	0.00366	3466.91	-9.50686e-05	3466.91	0.00169
	3462.57	0.000228515	3466.92	0.0036	3466.92	-2.56378e-05	3466.92	0.00151
	3462.58	0.000199915	3466.93	0.00355	3466.93	3.85692e-05	3466.93	0.00135
	3462.59	0.000162393	3466.94	0.00349	3466.94	9.71001e-05	3466.94	0.00118
	3462.6	0.00011685	3466.95	0.00343	3466.95	0.000149083	3466.95	0.00102
	3462.61	6.46786e-05	3466.96	0.00337	3466.96	0.000193543	3466.96	0.000864838
	3462.62	7.69878e-06	3466.97	0.0033	3466.97	0.000229657	3466.97	0.000712026
	3462.63	-5.19199e-05	3466.98	0.00324	3466.98	0.000256808	3466.98	0.000561724
	3462.64	-0.000111759	3466.99	0.00317	3466.99	0.00027453	3466.99	0.00041375
	3462.65	-0.000169262	3467	0.0031	3467	0.000282491	3467	0.000268611
	3462.66	-0.000221853	3467.01	0.00303	3467.01	0.000280546	3467.01	0.000127521
	3462.67	-0.000267059	3467.02	0.00296	3467.02	0.000268692	3467.02	-7.77258e-06
	3462.68	-0.000302632	3467.03	0.00289	3467.03	0.000246859	3467.03	-0.000135289
	3462.69	-0.000326661	3467.04	0.00282	3467.04	0.000214708	3467.04	-0.000253221
	3462.7	-0.000337672	3467.05	0.00275	3467.05	0.000171651	3467.05	-0.000360391
	3462.71	-0.000334713	3467.06	0.00267	3467.06	0.000117163	3467.06	-0.00045662
	3462.72	-0.000317417	3467.07	0.00259	3467.07	5.11412e-05	3467.07	-0.000542785
	3462.73	-0.000286036	3467.08	0.00252	3467.08	-2.58926e-05	3467.08	-0.000620442
	3462.74	-0.000241453	3467.09	0.00245	3467.09	-0.000112853	3467.09	-0.000691179
	3462.75	-0.000185163	3467.1	0.00238	3467.1	-0.000208322	3467.1	-0.000756093
	3462.76	-0.000119226	3467.11	0.00231	3467.11	-0.000310817	3467.11	-0.000815657
	3462.77	-4.61901e-05	3467.12	0.00225	3467.12	-0.000419001	3467.12	-0.000869964
	3462.78	3.10055e-05	3467.13	0.00219	3467.13	-0.000531765	3467.13	-0.000919072
	3462.79	0.000109153	3467.14	0.00212	3467.14	-0.000648256	3467.14	-0.000963186
	3462.8	0.000184911	3467.15	0.00206	3467.15	-0.000767889	3467.15	-0.001
	3462.81	0.000254956	3467.16	0.00199	3467.16	-0.000890327	3467.16	-0.00104
	3462.82	0.000316127	3467.17	0.00193	3467.17	-0.00102	3467.17	-0.00107
	3462.83	0.000365582	3467.18	0.00186	3467.18	-0.00114	3467.18	-0.0011
	3462.84	0.00040093	3467.19	0.0018	3467.19	-0.00127	3467.19	-0.00112
	3462.85	0.000420358	3467.2	0.00174	3467.2	-0.0014	3467.2	-0.00114
	3462.86	0.000422729	3467.21	0.00168	3467.21	-0.00153	3467.21	-0.00116
	3462.87	0.000407655	3467.22	0.00162	3467.22	-0.00167	3467.22	-0.00117
	3462.88	0.000375536	3467.23	0.00157	3467.23	-0.0018	3467.23	-0.00118
	3462.89	0.000327565	3467.24	0.00151	3467.24	-0.00193	3467.24	-0.00118
	3462.9	0.000265698	3467.25	0.00146	3467.25	-0.00205	3467.25	-0.00118
	3462.91	0.000192586	3467.26	0.00142	3467.26	-0.00218	3467.26	-0.00118
	3462.92	0.000111475	3467.27	0.00138	3467.27	-0.0023	3467.27	-0.00117
	3462.93	2.60756e-05	3467.28	0.00134	3467.28	-0.00241	3467.28	-0.00115
	3462.94	-5.95908e-05	3467.29	0.0013	3467.29	-0.00252	3467.29	-0.00113
	3462.95	-0.000141367	3467.3	0.00125	3467.3	-0.00261	3467.3	-0.0011
	3462.96	-0.000215142	3467.31	0.00121	3467.31	-0.00271	3467.31	-0.00106
	3462.97	-0.000277037	3467.32	0.00116	3467.32	-0.00279	3467.32	-0.00101
	3462.98	-0.000323584	3467.33	0.00111	3467.33	-0.00287	3467.33	-0.000965551
	3462.99	-0.000351892	3467.34	0.00105	3467.34	-0.00294	3467.34	-0.000914458
	3463	-0.000359785	3467.35	0.000989034	3467.35	-0.00301	3467.35	-0.000861843
	3463.01	-0.000345916	3467.36	0.000925975	3467.36	-0.00307	3467.36	-0.000808439
	3463.02	-0.000309841	3467.37	0.000859641	3467.37	-0.00312	3467.37	-0.000754594
	3463.03	-0.000252057	3467.38	0.000789562	3467.38	-0.00317	3467.38	-0.000700468
	3463.04	-0.000173991	3467.39	0.000715517	3467.39	-0.00321	3467.39	-0.000646179
	3463.05	-7.79555e-05	3467.4	0.000637615	3467.4	-0.00324	3467.4	-0.000591929
	3463.06	3.29419e-05	3467.41	0.000556137	3467.41	-0.00326	3467.41	-0.00053816
	3463.07	0.000154929	3467.42	0.000471352	3467.42	-0.00327	3467.42	-0.000485673
	3463.08	0.000283723	3467.43	0.000383518	3467.43	-0.00327	3467.43	-0.000435601
	3463.09	0.000414718	3467.44	0.00029302	3467.44	-0.00327	3467.44	-0.00038919
	3463.1	0.000543182	3467.45	0.000200504	3467.45	-0.00326	3467.45	-0.000347469
	3463.11	0.000664463	3467.46	0.000106929	3467.46	-0.00324	3467.46	-0.000310964
	3463.12	0.000774194	3467.47	1.35298e-05	3467.47	-0.00321	3467.47	-0.000279573
	3463.13	0.000868485	3467.48	-7.83306e-05	3467.48	-0.00318	3467.48	-0.000252625
	3463.14	0.00094409	3467.49	-0.000167374	3467.49	-0.00315	3467.49	-0.000229103
	3463.15	0.000998553	3467.5	-0.000252599	3467.5	-0.0031	3467.5	-0.000207959
	3463.16	0.00103	3467.51	-0.000333324	3467.51	-0.00306	3467.51	-0.00018838
	3463.17	0.00104	3467.52	-0.000409045	3467.52	-0.003	3467.52	-0.000169917
	3463.18	0.00102	3467.53	-0.000479159	3467.53	-0.00294	3467.53	-0.000152467
	3463.19	0.000988169	3467.54	-0.000542725	3467.54	-0.00288	3467.54	-0.000136217
	3463.2	0.000932692	3467.55	-0.000598435	3467.55	-0.00281	3467.55	-0.000121607
	3463.21	0.000860846	3467.56	-0.000644843	3467.56	-0.00274	3467.56	-0.000109249
	3463.22	0.000776293	3467.57	-0.000680631	3467.57	-0.00266	3467.57	-9.97518e-05
	3463.23	0.000683178	3467.58	-0.000704728	3467.58	-0.00259	3467.58	-9.35229e-05
	3463.24	0.00058595	3467.59	-0.0007163	3467.59	-0.00251	3467.59	-9.07196e-05
	3463.25	0.000489164	3467.6	-0.00071477	3467.6	-0.00244	3467.6	-9.14062e-05
	3463.26	0.000397287	3467.61	-0.000699972	3467.61	-0.00237	3467.61	-9.57935e-05
	3463.27	0.000314517	3467.62	-0.000672329	3467.62	-0.00231	3467.62	-0.000104322
	3463.28	0.000244615	3467.63	-0.000632897	3467.63	-0.00225	3467.63	-0.000117471
	3463.29	0.000190756	3467.64	-0.00058318	3467.64	-0.00219	3467.64	-0.000135393
	3463.3	0.000155424	3467.65	-0.000524699	3467.65	-0.00215	3467.65	-0.000157644
	3463.31	0.000140331	3467.66	-0.00045854	3467.66	-0.00211	3467.66	-0.000183224
	3463.32	0.000146381	3467.67	-0.000385145	3467.67	-0.00208	3467.67	-0.000210977
	3463.33	0.000173667	3467.68	-0.000304485	3467.68	-0.00206	3467.68	-0.000240116
	3463.34	0.000221507	3467.69	-0.000216457	3467.69	-0.00204	3467.69	-0.00027054
	3463.35	0.000288517	3467.7	-0.000121215	3467.7	-0.00203	3467.7	-0.000302735
	3463.36	0.000372708	3467.71	-1.92504e-05	3467.71	-0.00203	3467.71	-0.000337297
	3463.37	0.00047161	3467.72	8.86608e-05	3467.72	-0.00203	3467.72	-0.000374406
	3463.38	0.000582411	3467.73	0.000201485	3467.73	-0.00203	3467.73	-0.000413581
	3463.39	0.000702104	3467.74	0.000317857	3467.74	-0.00203	3467.74	-0.000453838
	3463.4	0.000827639	3467.75	0.00043606	3467.75	-0.00204	3467.75	-0.000494056
	3463.41	0.00095606	3467.76	0.0005542	3467.76	-0.00204	3467.76	-0.000533238
	3463.42	0.00108	3467.77	0.000670526	3467.77	-0.00205	3467.77	-0.000570503
	3463.43	0.00121	3467.78	0.000783608	3467.78	-0.00206	3467.78	-0.000604966
	3463.44	0.00133	3467.79	0.00089224	3467.79	-0.00207	3467.79	-0.000635773
	3463.45	0.00145	3467.8	0.000995191	3467.8	-0.00209	3467.8	-0.000662315
	3463.46	0.00156	3467.81	0.00109	3467.81	-0.0021	3467.81	-0.000684402
	3463.47	0.00166	3467.82	0.00118	3467.82	-0.00211	3467.82	-0.000702189
	3463.48	0.00176	3467.83	0.00126	3467.83	-0.00213	3467.83	-0.00071591
	3463.49	0.00185	3467.84	0.00133	3467.84	-0.00214	3467.84	-0.000725667
	3463.5	0.00193	3467.85	0.00139	3467.85	-0.00214	3467.85	-0.000731407
	3463.51	0.00201	3467.86	0.00144	3467.86	-0.00215	3467.86	-0.000733017
	3463.52	0.00209	3467.87	0.00148	3467.87	-0.00215	3467.87	-0.000730374
	3463.53	0.00217	3467.88	0.00151	3467.88	-0.00214	3467.88	-0.000723348
	3463.54	0.00224	3467.89	0.00152	3467.89	-0.00212	3467.89	-0.000711829
	3463.55	0.00232	3467.9	0.00152	3467.9	-0.0021	3467.9	-0.000695864
	3463.56	0.00241	3467.91	0.0015	3467.91	-0.00208	3467.91	-0.000675804
	3463.57	0.00249	3467.92	0.00147	3467.92	-0.00205	3467.92	-0.000652309
	3463.58	0.00259	3467.93	0.00143	3467.93	-0.00201	3467.93	-0.000626122
	3463.59	0.00269	3467.94	0.00138	3467.94	-0.00196	3467.94	-0.000597713
	3463.6	0.00279	3467.95	0.00132	3467.95	-0.00191	3467.95	-0.00056699
	3463.61	0.0029	3467.96	0.00126	3467.96	-0.00186	3467.96	-0.000533279
	3463.62	0.00302	3467.97	0.0012	3467.97	-0.00179	3467.97	-0.000495617
	3463.63	0.00314	3467.98	0.00115	3467.98	-0.00173	3467.98	-0.000453219
	3463.64	0.00326	3467.99	0.0011	3467.99	-0.00166	3467.99	-0.000405894
	3463.65	0.00339	3468	0.00105	3468	-0.00158	3468	-0.000354138
	3463.66	0.00351	3468.01	0.00101	3468.01	-0.0015	3468.01	-0.000298869
	3463.67	0.00363	3468.02	0.000968494	3468.02	-0.00142	3468.02	-0.000241008
	3463.68	0.00374	3468.03	0.000931076	3468.03	-0.00133	3468.03	-0.000181189
	3463.69	0.00385	3468.04	0.00089588	3468.04	-0.00123	3468.04	-0.000119771
	3463.7	0.00395	3468.05	0.000863026	3468.05	-0.00113	3468.05	-5.70266e-05
	3463.71	0.00404	3468.06	0.000833048	3468.06	-0.00102	3468.06	6.67201e-06
	3463.72	0.00412	3468.07	0.000806877	3468.07	-0.000907432	3468.07	7.08414e-05
	3463.73	0.00419	3468.08	0.000785868	3468.08	-0.000788023	3468.08	0.000135042
	3463.74	0.00424	3468.09	0.00077163	3468.09	-0.000663991	3468.09	0.000199078
	3463.75	0.00428	3468.1	0.000765498	3468.1	-0.000536438	3468.1	0.000263062
	3463.76	0.0043	3468.11	0.000767868	3468.11	-0.00040642	3468.11	0.000327292
	3463.77	0.00432	3468.12	0.000777845	3468.12	-0.000274782	3468.12	0.000392009
	3463.78	0.00432	3468.13	0.000793494	3468.13	-0.000142094	3468.13	0.000457187
	3463.79	0.00431	3468.14	0.000812505	3468.14	-8.67167e-06	3468.14	0.00052243
	3463.8	0.00429	3468.15	0.000832881	3468.15	0.000125306	3468.15	0.000586997
	3463.81	0.00427	3468.16	0.000853319	3468.16	0.000259618	3468.16	0.000649903
	3463.82	0.00424	3468.17	0.000873129	3468.17	0.000393805	3468.17	0.000710034
	3463.83	0.00421	3468.18	0.000891826	3468.18	0.00052707	3468.18	0.000766213
	3463.84	0.00418	3468.19	0.000908718	3468.19	0.00065834	3468.19	0.00081726
	3463.85	0.00415	3468.2	0.000922848	3468.2	0.000786502	3468.2	0.000862154
	3463.86	0.00412	3468.21	0.000933339	3468.21	0.000910648	3468.21	0.000900257
	3463.87	0.0041	3468.22	0.000939853	3468.22	0.00103	3468.22	0.000931435
	3463.88	0.00409	3468.23	0.000942769	3468.23	0.00114	3468.23	0.000955952
	3463.89	0.00409	3468.24	0.000942974	3468.24	0.00125	3468.24	0.000974258
	3463.9	0.00409	3468.25	0.000941461	3468.25	0.00136	3468.25	0.00098682
	3463.91	0.00411	3468.26	0.000939036	3468.26	0.00146	3468.26	0.000994069
	3463.92	0.00413	3468.27	0.000936292	3468.27	0.00155	3468.27	0.000996411
	3463.93	0.00417	3468.28	0.000933753	3468.28	0.00164	3468.28	0.00099427
	3463.94	0.00422	3468.29	0.000931991	3468.29	0.00172	3468.29	0.000988142
	3463.95	0.00427	3468.3	0.000931579	3468.3	0.0018	3468.3	0.000978622
	3463.96	0.00433	3468.31	0.000932933	3468.31	0.00187	3468.31	0.000966347
	3463.97	0.00439	3468.32	0.000936273	3468.32	0.00193	3468.32	0.000951916
	3463.98	0.00446	3468.33	0.000941868	3468.33	0.00198	3468.33	0.000935848
	3463.99	0.00454	3468.34	0.000950452	3468.34	0.00203	3468.34	0.000918581
	3464	0.00461	3468.35	0.000963461	3468.35	0.00207	3468.35	0.000900395
	3464.01	0.00468	3468.36	0.000982799	3468.36	0.0021	3468.36	0.000881268
	3464.02	0.00474	3468.37	0.00101	3468.37	0.00212	3468.37	0.000860779
	3464.03	0.00481	3468.38	0.00105	3468.38	0.00213	3468.38	0.00083823
	3464.04	0.00486	3468.39	0.00109	3468.39	0.00214	3468.39	0.000812997
	3464.05	0.00492	3468.4	0.00115	3468.4	0.00214	3468.4	0.000784908
	3464.06	0.00496	3468.41	0.00122	3468.41	0.00214	3468.41	0.000754376
	3464.07	0.005	3468.42	0.00129	3468.42	0.00213	3468.42	0.000722215
	3464.08	0.00503	3468.43	0.00138	3468.43	0.00212	3468.43	0.000689341
	3464.09	0.00505	3468.44	0.00147	3468.44	0.00211	3468.44	0.000656576
	3464.1	0.00506	3468.45	0.00157	3468.45	0.00209	3468.45	0.000624563
	3464.11	0.00507	3468.46	0.00168	3468.46	0.00207	3468.46	0.000593646
	3464.12	0.00507	3468.47	0.00179	3468.47	0.00204	3468.47	0.000563669
	3464.13	0.00507	3468.48	0.0019	3468.48	0.00201	3468.48	0.000533876
	3464.14	0.00506	3468.49	0.002	3468.49	0.00198	3468.49	0.000503098
	3464.15	0.00504	3468.5	0.0021	3468.5	0.00195	3468.5	0.000470156
	3464.16	0.00502	3468.51	0.0022	3468.51	0.00191	3468.51	0.000434233
	3464.17	0.00499	3468.52	0.00228	3468.52	0.00187	3468.52	0.000394991
	3464.18	0.00495	3468.53	0.00236	3468.53	0.00183	3468.53	0.000352466
	3464.19	0.00491	3468.54	0.00243	3468.54	0.00178	3468.54	0.000306896
	3464.2	0.00486	3468.55	0.00249	3468.55	0.00173	3468.55	0.000258676
	3464.21	0.0048	3468.56	0.00253	3468.56	0.00168	3468.56	0.000208398
	3464.22	0.00473	3468.57	0.00256	3468.57	0.00162	3468.57	0.000156864
	3464.23	0.00465	3468.58	0.00258	3468.58	0.00156	3468.58	0.000104964
	3464.24	0.00456	3468.59	0.00259	3468.59	0.00149	3468.59	5.35175e-05
	3464.25	0.00446	3468.6	0.00258	3468.6	0.00142	3468.6	3.21444e-06
	3464.26	0.00434	3468.61	0.00255	3468.61	0.00135	3468.61	-4.53075e-05
	3464.27	0.00422	3468.62	0.00251	3468.62	0.00127	3468.62	-9.13192e-05
	3464.28	0.00408	3468.63	0.00246	3468.63	0.00119	3468.63	-0.00013394
	3464.29	0.00393	3468.64	0.0024	3468.64	0.00112	3468.64	-0.000172263
	3464.3	0.00378	3468.65	0.00233	3468.65	0.00104	3468.65	-0.000205632
	3464.31	0.00361	3468.66	0.00226	3468.66	0.000962375	3468.66	-0.000233862
	3464.32	0.00344	3468.67	0.00219	3468.67	0.000884742	3468.67	-0.000257188
	3464.33	0.00326	3468.68	0.00212	3468.68	0.000805714	3468.68	-0.000275964
	3464.34	0.00307	3468.69	0.00206	3468.69	0.000724773	3468.69	-0.000290356
	3464.35	0.00288	3468.7	0.002	3468.7	0.000641949	3468.7	-0.000300289
	3464.36	0.00269	3468.71	0.00195	3468.71	0.00055776	3468.71	-0.000305622
	3464.37	0.00251	3468.72	0.00191	3468.72	0.000472901	3468.72	-0.00030635
	3464.38	0.00232	3468.73	0.00187	3468.73	0.000387956	3468.73	-0.000302695
	3464.39	0.00214	3468.74	0.00184	3468.74	0.000303359	3468.74	-0.000295084
	3464.4	0.00196	3468.75	0.00182	3468.75	0.000219567	3468.75	-0.000284125
	3464.41	0.00179	3468.76	0.00181	3468.76	0.000137212	3468.76	-0.00027065
	3464.42	0.00162	3468.77	0.00181	3468.77	5.70481e-05	3468.77	-0.000255778
	3464.43	0.00146	3468.78	0.00182	3468.78	-2.03217e-05	3468.78	-0.000240949
	3464.44	0.0013	3468.79	0.00183	3468.79	-9.47856e-05	3468.79	-0.00022785
	3464.45	0.00115	3468.8	0.00184	3468.8	-0.000166899	3468.8	-0.000218205
	3464.46	0.001	3468.81	0.00186	3468.81	-0.000237765	3468.81	-0.000213476
	3464.47	0.00086462	3468.82	0.00186	3468.82	-0.000308668	3468.82	-0.000214521
	3464.48	0.000731208	3468.83	0.00187	3468.83	-0.000380693	3468.83	-0.000221394
	3464.49	0.000603404	3468.84	0.00186	3468.84	-0.000454561	3468.84	-0.000233385
	3464.5	0.000481389	3468.85	0.00185	3468.85	-0.000530707	3468.85	-0.00024931
	3464.51	0.000365536	3468.86	0.00182	3468.86	-0.000609423	3468.86	-0.000267862
	3464.52	0.000256434	3468.87	0.00178	3468.87	-0.00069087	3468.87	-0.000287818
	3464.53	0.000154893	3468.88	0.00172	3468.88	-0.000774935	3468.88	-0.000308046
	3464.54	6.19193e-05	3468.89	0.00166	3468.89	-0.000861107	3468.89	-0.000327467
	3464.55	-2.13211e-05	3468.9	0.00159	3468.9	-0.000948473	3468.9	-0.000345161
	3464.56	-9.3559e-05	3468.91	0.00152	3468.91	-0.00104	3468.91	-0.000360604
	3464.57	-0.000153496	3468.92	0.00144	3468.92	-0.00112	3468.92	-0.000373808
	3464.58	-0.000199886	3468.93	0.00136	3468.93	-0.00121	3468.93	-0.000385175
	3464.59	-0.000231626	3468.94	0.00127	3468.94	-0.00129	3468.94	-0.000395102
	3464.6	-0.000247841	3468.95	0.00119	3468.95	-0.00137	3468.95	-0.000403612
	3464.61	-0.00024797	3468.96	0.00111	3468.96	-0.00144	3468.96	-0.000410245
	3464.62	-0.000231832	3468.97	0.00103	3468.97	-0.00151	3468.97	-0.000414226
	3464.63	-0.000199682	3468.98	0.000954057	3468.98	-0.00157	3468.98	-0.000414772
	3464.64	-0.000152239	3468.99	0.000879566	3468.99	-0.00162	3468.99	-0.000411361
	3464.65	-9.06972e-05	3469	0.000810765	3469	-0.00167	3469	-0.000403878
	3464.66	-1.67031e-05	3469.01	0.00075014	3469.01	-0.00171	3469.01	-0.000392623
	3464.67	6.76865e-05	3469.02	0.000700418	3469.02	-0.00174	3469.02	-0.000378209
	3464.68	0.000160074	3469.03	0.000664369	3469.03	-0.00176	3469.03	-0.000361427
	3464.69	0.000257812	3469.04	0.000644572	3469.04	-0.00178	3469.04	-0.00034311
	3464.7	0.000358105	3469.05	0.000643158	3469.05	-0.00179	3469.05	-0.000323991
	3464.71	0.000458129	3469.06	0.000661648	3469.06	-0.0018	3469.06	-0.00030459
	3464.72	0.000555153	3469.07	0.000700839	3469.07	-0.0018	3469.07	-0.000285193
	3464.73	0.000646653	3469.08	0.000760638	3469.08	-0.0018	3469.08	-0.000265981
	3464.74	0.000730422	3469.09	0.000839703	3469.09	-0.00179	3469.09	-0.000247221
	3464.75	0.000804664	3469.1	0.000935073	3469.1	-0.00177	3469.1	-0.000229337
	3464.76	0.000868065	3469.11	0.00104	3469.11	-0.00175	3469.11	-0.000212792
	3464.77	0.000919843	3469.12	0.00116	3469.12	-0.00172	3469.12	-0.00019787
	3464.78	0.00095976	3469.13	0.00127	3469.13	-0.0017	3469.13	-0.000184488
	3464.79	0.000988121	3469.14	0.00139	3469.14	-0.00166	3469.14	-0.00017211
	3464.8	0.00101	3469.15	0.0015	3469.15	-0.00163	3469.15	-0.000159749
	3464.81	0.00101	3469.16	0.00161	3469.16	-0.00159	3469.16	-0.000146062
	3464.82	0.00101	3469.17	0.00171	3469.17	-0.00154	3469.17	-0.000129504
	3464.83	0.00101	3469.18	0.00182	3469.18	-0.00149	3469.18	-0.000108467
	3464.84	0.000998158	3469.19	0.00192	3469.19	-0.00144	3469.19	-8.13283e-05
	3464.85	0.000986077	3469.2	0.00202	3469.2	-0.00138	3469.2	-4.64686e-05
	3464.86	0.000973783	3469.21	0.00212	3469.21	-0.00132	3469.21	-2.43971e-06
	3464.87	0.00096296	3469.22	0.00221	3469.22	-0.00126	3469.22	5.16777e-05
	3464.88	0.000954988	3469.23	0.0023	3469.23	-0.00119	3469.23	0.000115863
	3464.89	0.000950876	3469.24	0.00238	3469.24	-0.00111	3469.24	0.000188946
	3464.9	0.00095121	3469.25	0.00246	3469.25	-0.00103	3469.25	0.000268729
	3464.91	0.000956133	3469.26	0.00253	3469.26	-0.0009425	3469.26	0.000352341
	3464.92	0.000965351	3469.27	0.00259	3469.27	-0.000848932	3469.27	0.000436648
	3464.93	0.000978165	3469.28	0.00265	3469.28	-0.000748619	3469.28	0.00051868
	3464.94	0.000993526	3469.29	0.00269	3469.29	-0.000641599	3469.29	0.000596075
	3464.95	0.00101	3469.3	0.00272	3469.3	-0.000528388	3469.3	0.000667489
	3464.96	0.00103	3469.31	0.00274	3469.31	-0.000409819	3469.31	0.000732778
	3464.97	0.00104	3469.32	0.00276	3469.32	-0.000286807	3469.32	0.000792781
	3464.98	0.00105	3469.33	0.00277	3469.33	-0.000160184	3469.33	0.00084879
	3464.99	0.00106	3469.34	0.00278	3469.34	-3.07039e-05	3469.34	0.000901943
	3465	0.00106	3469.35	0.00279	3469.35	0.000100822	3469.35	0.000952828
	3465.01	0.00105	3469.36	0.00279	3469.36	0.000233323	3469.36	0.001
	3465.02	0.00104	3469.37	0.00279	3469.37	0.000365426	3469.37	0.00105
	3465.03	0.00102	3469.38	0.00278	3469.38	0.000495721	3469.38	0.00109
	3465.04	0.000990242	3469.39	0.00278	3469.39	0.000623239	3469.39	0.00113
	3465.05	0.000956683	3469.4	0.00277	3469.4	0.000747788	3469.4	0.00116
	3465.06	0.000918521	3469.41	0.00276	3469.41	0.000869897	3469.41	0.00119
	3465.07	0.000877433	3469.42	0.00276	3469.42	0.000990434	3469.42	0.00122
	3465.08	0.000835393	3469.43	0.00276	3469.43	0.00111	3469.43	0.00124
	3465.09	0.000794583	3469.44	0.00276	3469.44	0.00123	3469.44	0.00126
	3465.1	0.000757293	3469.45	0.00277	3469.45	0.00135	3469.45	0.00129
	3465.11	0.000725814	3469.46	0.00279	3469.46	0.00147	3469.46	0.00131
	3465.12	0.00070233	3469.47	0.00281	3469.47	0.00159	3469.47	0.00133
	3465.13	0.000688816	3469.48	0.00284	3469.48	0.00171	3469.48	0.00136
	3465.14	0.000686938	3469.49	0.00288	3469.49	0.00184	3469.49	0.00138
	3465.15	0.000697974	3469.5	0.00292	3469.5	0.00196	3469.5	0.0014
	3465.16	0.000722751	3469.51	0.00296	3469.51	0.00208	3469.51	0.00141
	3465.17	0.000761592	3469.52	0.00299	3469.52	0.00221	3469.52	0.00143
	3465.18	0.0008143	3469.53	0.00302	3469.53	0.00233	3469.53	0.00144
	3465.19	0.000880151	3469.54	0.00305	3469.54	0.00245	3469.54	0.00144
	3465.2	0.000957915	3469.55	0.00308	3469.55	0.00256	3469.55	0.00145
	3465.21	0.00105	3469.56	0.00311	3469.56	0.00268	3469.56	0.00144
	3465.22	0.00114	3469.57	0.00313	3469.57	0.00279	3469.57	0.00143
	3465.23	0.00124	3469.58	0.00316	3469.58	0.0029	3469.58	0.00142
	3465.24	0.00135	3469.59	0.00318	3469.59	0.003	3469.59	0.0014
	3465.25	0.00145	3469.6	0.0032	3469.6	0.00309	3469.6	0.00136
	3465.26	0.00156	3469.61	0.00322	3469.61	0.00318	3469.61	0.00133
	3465.27	0.00165	3469.62	0.00322	3469.62	0.00326	3469.62	0.00128
	3465.28	0.00174	3469.63	0.00322	3469.63	0.00333	3469.63	0.00123
	3465.29	0.00182	3469.64	0.00321	3469.64	0.00339	3469.64	0.00118
	3465.3	0.00189	3469.65	0.00319	3469.65	0.00343	3469.65	0.00112
	3465.31	0.00194	3469.66	0.00315	3469.66	0.00347	3469.66	0.00107
	3465.32	0.00198	3469.67	0.00312	3469.67	0.0035	3469.67	0.00101
	3465.33	0.002	3469.68	0.00307	3469.68	0.00352	3469.68	0.000958971
	3465.34	0.002	3469.69	0.00301	3469.69	0.00353	3469.69	0.000911767
	3465.35	0.00199	3469.7	0.00295	3469.7	0.00354	3469.7	0.000871033
	3465.36	0.00197	3469.71	0.00288	3469.71	0.00354	3469.71	0.000837383
	3465.37	0.00193	3469.72	0.00281	3469.72	0.00353	3469.72	0.000810617
	3465.38	0.00188	3469.73	0.00273	3469.73	0.00352	3469.73	0.00078999
	3465.39	0.00182	3469.74	0.00264	3469.74	0.0035	3469.74	0.00077468
	3465.4	0.00175	3469.75	0.00256	3469.75	0.00348	3469.75	0.000764107
	3465.41	0.00167	3469.76	0.00247	3469.76	0.00346	3469.76	0.000757973
	3465.42	0.0016	3469.77	0.00238	3469.77	0.00343	3469.77	0.000756098
	3465.43	0.00152	3469.78	0.0023	3469.78	0.0034	3469.78	0.000758274
	3465.44	0.00144	3469.79	0.00221	3469.79	0.00337	3469.79	0.000764231
	3465.45	0.00136	3469.8	0.00214	3469.8	0.00334	3469.8	0.00077367
	3465.46	0.00129	3469.81	0.00207	3469.81	0.00331	3469.81	0.00078629
	3465.47	0.00123	3469.82	0.00201	3469.82	0.00328	3469.82	0.00080176
	3465.48	0.00117	3469.83	0.00195	3469.83	0.00324	3469.83	0.000819621
	3465.49	0.00111	3469.84	0.00191	3469.84	0.00321	3469.84	0.000839146
	3465.5	0.00106	3469.85	0.00186	3469.85	0.00317	3469.85	0.000859277
	3465.51	0.00102	3469.86	0.00183	3469.86	0.00312	3469.86	0.000878742
	3465.52	0.000977159	3469.87	0.00179	3469.87	0.00307	3469.87	0.000896358
	3465.53	0.000939693	3469.88	0.00176	3469.88	0.00302	3469.88	0.000911354
	3465.54	0.000903524	3469.89	0.00174	3469.89	0.00295	3469.89	0.000923516
	3465.55	0.000867044	3469.9	0.00172	3469.9	0.00288	3469.9	0.00093306
	3465.56	0.000828618	3469.91	0.00171	3469.91	0.00281	3469.91	0.00094035
	3465.57	0.000786673	3469.92	0.00172	3469.92	0.00273	3469.92	0.000945678
	3465.58	0.000739796	3469.93	0.00173	3469.93	0.00265	3469.93	0.000949247
	3465.59	0.000686815	3469.94	0.00176	3469.94	0.00257	3469.94	0.000951276
	3465.6	0.000626877	3469.95	0.00179	3469.95	0.00249	3469.95	0.00095204
	3465.61	0.000559499	3469.96	0.00183	3469.96	0.00241	3469.96	0.000951795
	3465.62	0.000484606	3469.97	0.00188	3469.97	0.00233	3469.97	0.000950699
	3465.63	0.00040255	3469.98	0.00194	3469.98	0.00225	3469.98	0.000948873
	3465.64	0.000314099	3469.99	0.00199	3469.99	0.00216	3469.99	0.00094653
	3465.65	0.00022041	3470	0.00205	3470	0.00208	3470	0.000943975
	3465.66	0.000122981	3470.01	0.00211	3470.01	0.002	3470.01	0.000941425
	3465.67	2.35854e-05	3470.02	0.00218	3470.02	0.00193	3470.02	0.000938774
	3465.68	-7.58136e-05	3470.03	0.00224	3470.03	0.00185	3470.03	0.000935562
	3465.69	-0.000173148	3470.04	0.0023	3470.04	0.00179	3470.04	0.000931218
	3465.7	-0.000266345	3470.05	0.00236	3470.05	0.00173	3470.05	0.00092544
	3465.71	-0.000353418	3470.06	0.00241	3470.06	0.00168	3470.06	0.000918438
	3465.72	-0.000432561	3470.07	0.00247	3470.07	0.00164	3470.07	0.000910906
	3465.73	-0.000502226	3470.08	0.00252	3470.08	0.0016	3470.08	0.000903772
	3465.74	-0.000561187	3470.09	0.00257	3470.09	0.00158	3470.09	0.000897883
	3465.75	-0.000608594	3470.1	0.00261	3470.1	0.00156	3470.1	0.00089381
	3465.76	-0.000643996	3470.11	0.00264	3470.11	0.00154	3470.11	0.000891817
	3465.77	-0.00066735	3470.12	0.00267	3470.12	0.00153	3470.12	0.000891939
	3465.78	-0.00067901	3470.13	0.00268	3470.13	0.00152	3470.13	0.000894077
	3465.79	-0.000679692	3470.14	0.00267	3470.14	0.00152	3470.14	0.000898036
	3465.8	-0.000670427	3470.15	0.00266	3470.15	0.00151	3470.15	0.00090354
	3465.81	-0.000652497	3470.16	0.00264	3470.16	0.00151	3470.16	0.000910272
	3465.82	-0.000627362	3470.17	0.00261	3470.17	0.0015	3470.17	0.000917955
	3465.83	-0.000596583	3470.18	0.00256	3470.18	0.00149	3470.18	0.000926436
	3465.84	-0.000561744	3470.19	0.00251	3470.19	0.00148	3470.19	0.000935734
	3465.85	-0.000524379	3470.2	0.00245	3470.2	0.00147	3470.2	0.000946025
	3465.86	-0.000485904	3470.21	0.00237	3470.21	0.00145	3470.21	0.000957502
	3465.87	-0.000447565	3470.22	0.00228	3470.22	0.00144	3470.22	0.000970164
	3465.88	-0.000410397	3470.23	0.00218	3470.23	0.00141	3470.23	0.000983694
	3465.89	-0.000375202	3470.24	0.00206	3470.24	0.00138	3470.24	0.000997634
	3465.9	-0.000342538	3470.25	0.00193	3470.25	0.00135	3470.25	0.00101
	3465.91	-0.000312732	3470.26	0.00178	3470.26	0.0013	3470.26	0.00103
	3465.92	-0.000285901	3470.27	0.00162	3470.27	0.00126	3470.27	0.00104
	3465.93	-0.000261987	3470.28	0.00144	3470.28	0.0012	3470.28	0.00107
	3465.94	-0.0002408	3470.29	0.00126	3470.29	0.00114	3470.29	0.0011
	3465.95	-0.000222071	3470.3	0.00107	3470.3	0.00108	3470.3	0.00113
	3465.96	-0.000205501	3470.31	0.00087412	3470.31	0.00101	3470.31	0.00118
	3465.97	-0.00019081	3470.32	0.000674532	3470.32	0.000931352	3470.32	0.00123
	3465.98	-0.000177783	3470.33	0.000474006	3470.33	0.000849746	3470.33	0.0013
	3465.99	-0.000166307	3470.34	0.000275179	3470.34	0.000760608	3470.34	0.00137
	3466	-0.000156392	3470.35	8.06785e-05	3470.35	0.00066369	3470.35	0.00145
	3466.01	-0.00014819	3470.36	-0.000107206	3470.36	0.00055972	3470.36	0.00154
	3466.02	-0.000141998	3470.37	-0.000286942	3470.37	0.000450326	3470.37	0.00164
	3466.03	-0.00013824	3470.38	-0.000457957	3470.38	0.000337683	3470.38	0.00175
	3466.04	-0.000137456	3470.39	-0.000620403	3470.39	0.000224092	3470.39	0.00186
	3466.05	-0.000140268	3470.4	-0.000774592	3470.4	0.000111636	3470.4	0.00197
	3466.06	-0.000147342	3470.41	-0.000920502	3470.41	1.9734e-06	3470.41	0.00209
	3466.07	-0.000159353	3470.42	-0.00106	3470.42	-0.000103782	3470.42	0.00221
	3466.08	-0.000176945	3470.43	-0.00118	3470.43	-0.000205128	3470.43	0.00233
	3466.09	-0.000200689	3470.44	-0.0013	3470.44	-0.000302179	3470.44	0.00245
	3466.1	-0.000231054	3470.45	-0.00141	3470.45	-0.000395575	3470.45	0.00257
	3466.11	-0.000268377	3470.46	-0.0015	3470.46	-0.000486265	3470.46	0.00269
	3466.12	-0.00031285	3470.47	-0.00158	3470.47	-0.00057524	3470.47	0.0028
	3466.13	-0.000364504	3470.48	-0.00164	3470.48	-0.000663322	3470.48	0.00292
	3466.14	-0.000423215	3470.49	-0.00169	3470.49	-0.000751034	3470.49	0.00303
	3466.15	-0.000488711	3470.5	-0.00173	3470.5	-0.000838517	3470.5	0.00314
	3466.16	-0.000560587	3470.51	-0.00176	3470.51	-0.000925508	3470.51	0.00324
	3466.17	-0.00063833	3470.52	-0.00178	3470.52	-0.00101	3470.52	0.00333
	3466.18	-0.00072134	3470.53	-0.00179	3470.53	-0.0011	3470.53	0.00342
	3466.19	-0.000808966	3470.54	-0.00179	3470.54	-0.00118	3470.54	0.0035
	3466.2	-0.000900524	3470.55	-0.00178	3470.55	-0.00126	3470.55	0.00357
	3466.21	-0.000995326	3470.56	-0.00177	3470.56	-0.00133	3470.56	0.00364
	3466.22	-0.00109	3470.57	-0.00175	3470.57	-0.0014	3470.57	0.00371
	3466.23	-0.00119	3470.58	-0.00173	3470.58	-0.00146	3470.58	0.00377
	3466.24	-0.00129	3470.59	-0.00169	3470.59	-0.00152	3470.59	0.00383
	3466.25	-0.00139	3470.6	-0.00164	3470.6	-0.00157	3470.6	0.00389
	3466.26	-0.0015	3470.61	-0.00158	3470.61	-0.00161	3470.61	0.00394
	3466.27	-0.0016	3470.62	-0.00151	3470.62	-0.00164	3470.62	0.00399
	3466.28	-0.0017	3470.63	-0.00142	3470.63	-0.00166	3470.63	0.00403
	3466.29	-0.0018	3470.64	-0.00132	3470.64	-0.00167	3470.64	0.00408
	3466.3	-0.00189	3470.65	-0.0012	3470.65	-0.00168	3470.65	0.00412
	3466.31	-0.00199	3470.66	-0.00108	3470.66	-0.00167	3470.66	0.00415
	3466.32	-0.00208	3470.67	-0.000940707	3470.67	-0.00165	3470.67	0.00418
	3466.33	-0.00217	3470.68	-0.000796498	3470.68	-0.00162	3470.68	0.00421
	3466.34	-0.00225	3470.69	-0.000644734	3470.69	-0.00158	3470.69	0.00423
	3466.35	-0.00233	3470.7	-0.000486589	3470.7	-0.00153	3470.7	0.00424
	3466.36	-0.0024	3470.71	-0.000323152	3470.71	-0.00147	3470.71	0.00425
	3466.37	-0.00247	3470.72	-0.000154954	3470.72	-0.0014	3470.72	0.00424
	3466.38	-0.00252	3470.73	1.84048e-05	3470.73	-0.00133	3470.73	0.00422
	3466.39	-0.00257	3470.74	0.000198082	3470.74	-0.00124	3470.74	0.0042
	3466.4	-0.00261	3470.75	0.000385261	3470.75	-0.00114	3470.75	0.00416
	3466.41	-0.00264	3470.76	0.000580342	3470.76	-0.00103	3470.76	0.00412
	3466.42	-0.00266	3470.77	0.000782634	3470.77	-0.000912745	3470.77	0.00406
	3466.43	-0.00267	3470.78	0.000990676	3470.78	-0.000786169	3470.78	0.00401
	3466.44	-0.00267	3470.79	0.0012	3470.79	-0.000652375	3470.79	0.00394
	3466.45	-0.00266	3470.8	0.00142	3470.8	-0.000513809	3470.8	0.00387
	3466.46	-0.00265	3470.81	0.00163	3470.81	-0.000373408	3470.81	0.0038
	3466.47	-0.00262	3470.82	0.00185	3470.82	-0.000233967	3470.82	0.00373
	3466.48	-0.00259	3470.83	0.00206	3470.83	-9.76113e-05	3470.83	0.00366
	3466.49	-0.00255	3470.84	0.00227	3470.84	3.43633e-05	3470.84	0.00359
	3466.5	-0.00251	3470.85	0.00248	3470.85	0.000161325	3470.85	0.00353
	3466.51	-0.00246	3470.86	0.00268	3470.86	0.000283029	3470.86	0.00346
	3466.52	-0.00242	3470.87	0.00287	3470.87	0.000399376	3470.87	0.00339
	3466.53	-0.00237	3470.88	0.00306	3470.88	0.000510304	3470.88	0.00332
	3466.54	-0.00233	3470.89	0.00324	3470.89	0.000615828	3470.89	0.00326
	3466.55	-0.00229	3470.9	0.0034	3470.9	0.000716173	3470.9	0.00319
	3466.56	-0.00226	3470.91	0.00356	3470.91	0.000811814	3470.91	0.00313
	3466.57	-0.00223	3470.92	0.00371	3470.92	0.000903338	3470.92	0.00306
	3466.58	-0.00221	3470.93	0.00384	3470.93	0.000991229	3470.93	0.003
	3466.59	-0.0022	3470.94	0.00396	3470.94	0.00108	3470.94	0.00294
	3466.6	-0.0022	3470.95	0.00407	3470.95	0.00116	3470.95	0.00288
	3466.61	-0.0022	3470.96	0.00417	3470.96	0.00124	3470.96	0.00282
	3466.62	-0.00221	3470.97	0.00425	3470.97	0.00131	3470.97	0.00275
	3466.63	-0.00223	3470.98	0.00432	3470.98	0.00138	3470.98	0.00268
	3466.64	-0.00225	3470.99	0.00437	3470.99	0.00145	3470.99	0.00261
	3466.65	-0.00228	3471	0.0044	3471	0.00152	3471	0.00253
	3466.66	-0.00231	3471.01	0.00442	3471.01	0.00158	3471.01	0.00245
	3466.67	-0.00235	3471.02	0.00442	3471.02	0.00164	3471.02	0.00236
	3466.68	-0.00239	3471.03	0.0044	3471.03	0.00169	3471.03	0.00227
	3466.69	-0.00243	3471.04	0.00438	3471.04	0.00175	3471.04	0.00217
	3466.7	-0.00247	3471.05	0.00434	3471.05	0.0018	3471.05	0.00207
	3466.71	-0.00251	3471.06	0.0043	3471.06	0.00185	3471.06	0.00196
	3466.72	-0.00255	3471.07	0.00425	3471.07	0.0019	3471.07	0.00185
	3466.73	-0.00259	3471.08	0.0042	3471.08	0.00194	3471.08	0.00173
	3466.74	-0.00263	3471.09	0.00414	3471.09	0.00199	3471.09	0.00162
	3466.75	-0.00267	3471.1	0.00409	3471.1	0.00203	3471.1	0.00151
	3466.76	-0.00271	3471.11	0.00404	3471.11	0.00207	3471.11	0.00139
	3466.77	-0.00276	3471.12	0.00399	3471.12	0.00211	3471.12	0.00128
	3466.78	-0.0028	3471.13	0.00395	3471.13	0.00215	3471.13	0.00118
	3466.79	-0.00285	3471.14	0.00391	3471.14	0.00219	3471.14	0.00108
	3466.8	-0.0029	3471.15	0.00388	3471.15	0.00222	3471.15	0.000981019
	3466.81	-0.00296	3471.16	0.00385	3471.16	0.00226	3471.16	0.000890776
	3466.82	-0.00302	3471.17	0.00383	3471.17	0.0023	3471.17	0.000806205
	3466.83	-0.00309	3471.18	0.00381	3471.18	0.00234	3471.18	0.000727413
	3466.84	-0.00317	3471.19	0.00379	3471.19	0.00238	3471.19	0.000654384
	3466.85	-0.00325	3471.2	0.00377	3471.2	0.00242	3471.2	0.000586809
	3466.86	-0.00334	3471.21	0.00375	3471.21	0.00247	3471.21	0.000523952
	3466.87	-0.00344	3471.22	0.00372	3471.22	0.00252	3471.22	0.000464689
	3466.88	-0.00354	3471.23	0.0037	3471.23	0.00257	3471.23	0.000407656
	3466.89	-0.00365	3471.24	0.00367	3471.24	0.00263	3471.24	0.000351446
	3466.9	-0.00376	3471.25	0.00363	3471.25	0.00268	3471.25	0.000294783
	3466.91	-0.00387	3471.26	0.00359	3471.26	0.00274	3471.26	0.000236684
	3466.92	-0.00398	3471.27	0.00354	3471.27	0.00281	3471.27	0.00017657
	3466.93	-0.00409	3471.28	0.00349	3471.28	0.00287	3471.28	0.000114256
	3466.94	-0.00419	3471.29	0.00341	3471.29	0.00294	3471.29	4.98001e-05
	3466.95	-0.00428	3471.3	0.00333	3471.3	0.003	3471.3	-1.6703e-05
	3466.96	-0.00437	3471.31	0.00323	3471.31	0.00307	3471.31	-8.52084e-05
	3466.97	-0.00444	3471.32	0.00312	3471.32	0.00314	3471.32	-0.000155623
	3466.98	-0.0045	3471.33	0.00299	3471.33	0.00321	3471.33	-0.000227583
	3466.99	-0.00454	3471.34	0.00285	3471.34	0.00328	3471.34	-0.000300288
	3467	-0.00457	3471.35	0.00268	3471.35	0.00335	3471.35	-0.00037255
	3467.01	-0.00458	3471.36	0.00249	3471.36	0.00342	3471.36	-0.000443072
	3467.02	-0.00457	3471.37	0.00228	3471.37	0.0035	3471.37	-0.000510774
	3467.03	-0.00455	3471.38	0.00205	3471.38	0.00357	3471.38	-0.000574916
	3467.04	-0.00451	3471.39	0.00181	3471.39	0.00365	3471.39	-0.000634939
	3467.05	-0.00445	3471.4	0.00155	3471.4	0.00372	3471.4	-0.00069022
	3467.06	-0.00438	3471.41	0.00129	3471.41	0.0038	3471.41	-0.00073999
	3467.07	-0.00431	3471.42	0.00102	3471.42	0.00387	3471.42	-0.000783538
	3467.08	-0.00422	3471.43	0.000751836	3471.43	0.00395	3471.43	-0.000820461
	3467.09	-0.00412	3471.44	0.0004822	3471.44	0.00402	3471.44	-0.00085078
	3467.1	-0.00403	3471.45	0.000211631	3471.45	0.00408	3471.45	-0.000874881
	3467.11	-0.00393	3471.46	-6.05615e-05	3471.46	0.00414	3471.46	-0.000893459
	3467.12	-0.00383	3471.47	-0.000334467	3471.47	0.00419	3471.47	-0.000907481
	3467.13	-0.00373	3471.48	-0.000609041	3471.48	0.00424	3471.48	-0.000918075
	3467.14	-0.00364	3471.49	-0.000882312	3471.49	0.00429	3471.49	-0.000926263
	3467.15	-0.00356	3471.5	-0.00115	3471.5	0.00432	3471.5	-0.000932648
	3467.16	-0.00348	3471.51	-0.00142	3471.51	0.00435	3471.51	-0.000937298
	3467.17	-0.00341	3471.52	-0.00168	3471.52	0.00438	3471.52	-0.000939958
	3467.18	-0.00335	3471.53	-0.00193	3471.53	0.00439	3471.53	-0.00094044
	3467.19	-0.0033	3471.54	-0.00217	3471.54	0.00441	3471.54	-0.000938923
	3467.2	-0.00326	3471.55	-0.0024	3471.55	0.00442	3471.55	-0.000935996
	3467.21	-0.00323	3471.56	-0.00262	3471.56	0.00442	3471.56	-0.000932519
	3467.22	-0.00321	3471.57	-0.00283	3471.57	0.00441	3471.57	-0.000929478
	3467.23	-0.00319	3471.58	-0.00302	3471.58	0.0044	3471.58	-0.000927883
	3467.24	-0.00317	3471.59	-0.0032	3471.59	0.00438	3471.59	-0.00092869
	3467.25	-0.00315	3471.6	-0.00336	3471.6	0.00435	3471.6	-0.000932696
	3467.26	-0.00314	3471.61	-0.00352	3471.61	0.00431	3471.61	-0.000940423
	3467.27	-0.00312	3471.62	-0.00367	3471.62	0.00427	3471.62	-0.00095203
	3467.28	-0.0031	3471.63	-0.00381	3471.63	0.00421	3471.63	-0.000967273
	3467.29	-0.00308	3471.64	-0.00396	3471.64	0.00416	3471.64	-0.000985539
	3467.3	-0.00305	3471.65	-0.0041	3471.65	0.0041	3471.65	-0.00101
	3467.31	-0.003	3471.66	-0.00425	3471.66	0.00404	3471.66	-0.00103
	3467.32	-0.00295	3471.67	-0.00439	3471.67	0.00398	3471.67	-0.00105
	3467.33	-0.00289	3471.68	-0.00453	3471.68	0.00392	3471.68	-0.00107
	3467.34	-0.00282	3471.69	-0.00466	3471.69	0.00386	3471.69	-0.00109
	3467.35	-0.00273	3471.7	-0.00478	3471.7	0.0038	3471.7	-0.00111
	3467.36	-0.00264	3471.71	-0.00489	3471.71	0.00374	3471.71	-0.00112
	3467.37	-0.00253	3471.72	-0.005	3471.72	0.00367	3471.72	-0.00114
	3467.38	-0.00242	3471.73	-0.0051	3471.73	0.00361	3471.73	-0.00115
	3467.39	-0.00229	3471.74	-0.00518	3471.74	0.00355	3471.74	-0.00116
	3467.4	-0.00216	3471.75	-0.00526	3471.75	0.00349	3471.75	-0.00117
	3467.41	-0.00203	3471.76	-0.00533	3471.76	0.00343	3471.76	-0.00118
	3467.42	-0.0019	3471.77	-0.00538	3471.77	0.00337	3471.77	-0.0012
	3467.43	-0.00176	3471.78	-0.00542	3471.78	0.0033	3471.78	-0.00121
	3467.44	-0.00163	3471.79	-0.00545	3471.79	0.00322	3471.79	-0.00123
	3467.45	-0.00151	3471.8	-0.00547	3471.8	0.00314	3471.8	-0.00125
	3467.46	-0.00139	3471.81	-0.00548	3471.81	0.00306	3471.81	-0.00127
	3467.47	-0.00128	3471.82	-0.00548	3471.82	0.00297	3471.82	-0.00129
	3467.48	-0.00118	3471.83	-0.00547	3471.83	0.00288	3471.83	-0.00131
	3467.49	-0.0011	3471.84	-0.00543	3471.84	0.00279	3471.84	-0.00132
	3467.5	-0.00103	3471.85	-0.00538	3471.85	0.0027	3471.85	-0.00133
	3467.51	-0.000971799	3471.86	-0.00529	3471.86	0.00262	3471.86	-0.00134
	3467.52	-0.000930148	3471.87	-0.00519	3471.87	0.00254	3471.87	-0.00134
	3467.53	-0.000902873	3471.88	-0.00505	3471.88	0.00246	3471.88	-0.00134
	3467.54	-0.000889148	3471.89	-0.0049	3471.89	0.00239	3471.89	-0.00133
	3467.55	-0.000887661	3471.9	-0.00474	3471.9	0.00232	3471.9	-0.00132
	3467.56	-0.000896648	3471.91	-0.00455	3471.91	0.00226	3471.91	-0.0013
	3467.57	-0.000913954	3471.92	-0.00435	3471.92	0.0022	3471.92	-0.00127
	3467.58	-0.000937102	3471.93	-0.00414	3471.93	0.00214	3471.93	-0.00124
	3467.59	-0.000963384	3471.94	-0.00391	3471.94	0.00209	3471.94	-0.0012
	3467.6	-0.000989963	3471.95	-0.00367	3471.95	0.00204	3471.95	-0.00115
	3467.61	-0.00101	3471.96	-0.00342	3471.96	0.00199	3471.96	-0.0011
	3467.62	-0.00103	3471.97	-0.00317	3471.97	0.00195	3471.97	-0.00104
	3467.63	-0.00104	3471.98	-0.0029	3471.98	0.00191	3471.98	-0.000983575
	3467.64	-0.00104	3471.99	-0.00263	3471.99	0.00187	3471.99	-0.000918326
	3467.65	-0.00103	3472	-0.00236	3472	0.00184	3472	-0.000847957
	3467.66	-0.00101	3472.01	-0.00208	3472.01	0.00181	3472.01	-0.000772304
	3467.67	-0.000969387	3472.02	-0.0018	3472.02	0.00178	3472.02	-0.000691487
	3467.68	-0.000916086	3472.03	-0.00151	3472.03	0.00176	3472.03	-0.000605805
	3467.69	-0.000848628	3472.04	-0.00122	3472.04	0.00174	3472.04	-0.000515584
	3467.7	-0.000767871	3472.05	-0.000940352	3472.05	0.00172	3472.05	-0.000421082
	3467.71	-0.000675186	3472.06	-0.000663269	3472.06	0.0017	3472.06	-0.000322437
	3467.72	-0.000572389	3472.07	-0.000395771	3472.07	0.00168	3472.07	-0.000219635
	3467.73	-0.000461659	3472.08	-0.000138977	3472.08	0.00166	3472.08	-0.000112562
	3467.74	-0.000345432	3472.09	0.000107059	3472.09	0.00164	3472.09	-1.15061e-06
	3467.75	-0.000226294	3472.1	0.000342524	3472.1	0.00163	3472.1	0.000114447
	3467.76	-0.00010686	3472.11	0.000567245	3472.11	0.00161	3472.11	0.000233856
	3467.77	1.03314e-05	3472.12	0.000780607	3472.12	0.00159	3472.12	0.000356656
	3467.78	0.000122935	3472.13	0.000981837	3472.13	0.00158	3472.13	0.00048261
	3467.79	0.000228887	3472.14	0.00117	3472.14	0.00156	3472.14	0.000611714
	3467.8	0.000326485	3472.15	0.00135	3472.15	0.00155	3472.15	0.000744067
	3467.81	0.000414442	3472.16	0.00151	3472.16	0.00153	3472.16	0.000879682
	3467.82	0.000491923	3472.17	0.00166	3472.17	0.00152	3472.17	0.00102
	3467.83	0.000558553	3472.18	0.0018	3472.18	0.00151	3472.18	0.00116
	3467.84	0.000614403	3472.19	0.00193	3472.19	0.0015	3472.19	0.0013
	3467.85	0.000659951	3472.2	0.00206	3472.2	0.00149	3472.2	0.00145
	3467.86	0.000696033	3472.21	0.00217	3472.21	0.00148	3472.21	0.0016
	3467.87	0.000723764	3472.22	0.00228	3472.22	0.00147	3472.22	0.00175
	3467.88	0.000744464	3472.23	0.00238	3472.23	0.00146	3472.23	0.0019
	3467.89	0.000759568	3472.24	0.00247	3472.24	0.00146	3472.24	0.00205
	3467.9	0.000770541	3472.25	0.00255	3472.25	0.00145	3472.25	0.0022
	3467.91	0.000778791	3472.26	0.00262	3472.26	0.00144	3472.26	0.00235
	3467.92	0.000785605	3472.27	0.00269	3472.27	0.00142	3472.27	0.00249
	3467.93	0.000792077	3472.28	0.00275	3472.28	0.00141	3472.28	0.00263
	3467.94	0.000799072	3472.29	0.00281	3472.29	0.0014	3472.29	0.00277
	3467.95	0.000807193	3472.3	0.00286	3472.3	0.00139	3472.3	0.0029
	3467.96	0.000816771	3472.31	0.0029	3472.31	0.00138	3472.31	0.00303
	3467.97	0.000827869	3472.32	0.00294	3472.32	0.00138	3472.32	0.00315
	3467.98	0.000840304	3472.33	0.00297	3472.33	0.00139	3472.33	0.00326
	3467.99	0.000853675	3472.34	0.003	3472.34	0.0014	3472.34	0.00336
	3468	0.000867407	3472.35	0.00303	3472.35	0.00142	3472.35	0.00344
	3468.01	0.000880792	3472.36	0.00306	3472.36	0.00144	3472.36	0.00351
	3468.02	0.000893041	3472.37	0.0031	3472.37	0.00147	3472.37	0.00357
	3468.03	0.000903324	3472.38	0.00313	3472.38	0.0015	3472.38	0.0036
	3468.04	0.000910815	3472.39	0.00316	3472.39	0.00154	3472.39	0.00363
	3468.05	0.00091472	3472.4	0.00319	3472.4	0.00159	3472.4	0.00364
	3468.06	0.000914305	3472.41	0.00321	3472.41	0.00164	3472.41	0.00364
	3468.07	0.00090891	3472.42	0.00322	3472.42	0.00169	3472.42	0.00362
	3468.08	0.000897959	3472.43	0.00323	3472.43	0.00175	3472.43	0.0036
	3468.09	0.000880955	3472.44	0.00323	3472.44	0.00181	3472.44	0.00356
	3468.1	0.000857475	3472.45	0.00322	3472.45	0.00188	3472.45	0.00351
	3468.11	0.000827164	3472.46	0.00321	3472.46	0.00196	3472.46	0.00346
	3468.12	0.00078972	3472.47	0.00319	3472.47	0.00204	3472.47	0.0034
	3468.13	0.00074489	3472.48	0.00317	3472.48	0.00214	3472.48	0.00333
	3468.14	0.000692462	3472.49	0.00314	3472.49	0.00224	3472.49	0.00326
	3468.15	0.000632269	3472.5	0.00311	3472.5	0.00234	3472.5	0.00318
	3468.16	0.000564198	3472.51	0.00307	3472.51	0.00246	3472.51	0.00309
	3468.17	0.000488207	3472.52	0.00303	3472.52	0.00259	3472.52	0.00299
	3468.18	0.000404346	3472.53	0.00298	3472.53	0.00272	3472.53	0.00289
	3468.19	0.00031279	3472.54	0.00293	3472.54	0.00286	3472.54	0.00278
	3468.2	0.00021387	3472.55	0.00288	3472.55	0.00301	3472.55	0.00267
	3468.21	0.000108106	3472.56	0.00283	3472.56	0.00317	3472.56	0.00255
	3468.22	-3.7584e-06	3472.57	0.00277	3472.57	0.00333	3472.57	0.00244
	3468.23	-0.000120733	3472.58	0.00271	3472.58	0.00349	3472.58	0.00232
	3468.24	-0.000241562	3472.59	0.00265	3472.59	0.00365	3472.59	0.0022
	3468.25	-0.00036472	3472.6	0.00259	3472.6	0.00382	3472.6	0.00208
	3468.26	-0.00048842	3472.61	0.00254	3472.61	0.00399	3472.61	0.00196
	3468.27	-0.000610636	3472.62	0.00249	3472.62	0.00417	3472.62	0.00183
	3468.28	-0.000729146	3472.63	0.00244	3472.63	0.00434	3472.63	0.0017
	3468.29	-0.000841585	3472.64	0.00241	3472.64	0.00452	3472.64	0.00157
	3468.3	-0.000945515	3472.65	0.00238	3472.65	0.00469	3472.65	0.00144
	3468.31	-0.00104	3472.66	0.00235	3472.66	0.00486	3472.66	0.00131
	3468.32	-0.00112	3472.67	0.00233	3472.67	0.00502	3472.67	0.00117
	3468.33	-0.00118	3472.68	0.00231	3472.68	0.00518	3472.68	0.00104
	3468.34	-0.00123	3472.69	0.0023	3472.69	0.00533	3472.69	0.000904742
	3468.35	-0.00126	3472.7	0.00229	3472.7	0.00548	3472.7	0.000769431
	3468.36	-0.00127	3472.71	0.00228	3472.71	0.00562	3472.71	0.000635589
	3468.37	-0.00125	3472.72	0.00227	3472.72	0.00575	3472.72	0.000504861
	3468.38	-0.00122	3472.73	0.00225	3472.73	0.00588	3472.73	0.000379038
	3468.39	-0.00117	3472.74	0.00224	3472.74	0.006	3472.74	0.000259867
	3468.4	-0.00109	3472.75	0.00221	3472.75	0.00611	3472.75	0.000148836
	3468.41	-0.001	3472.76	0.00218	3472.76	0.00621	3472.76	4.69426e-05
	3468.42	-0.000893772	3472.77	0.00213	3472.77	0.0063	3472.77	-4.5492e-05
	3468.43	-0.000772011	3472.78	0.00208	3472.78	0.00639	3472.78	-0.000128812
	3468.44	-0.000638559	3472.79	0.00201	3472.79	0.00646	3472.79	-0.000203779
	3468.45	-0.000496036	3472.8	0.00193	3472.8	0.00652	3472.8	-0.000271241
	3468.46	-0.000347137	3472.81	0.00183	3472.81	0.00657	3472.81	-0.000331965
	3468.47	-0.000194536	3472.82	0.00173	3472.82	0.00662	3472.82	-0.000386687
	3468.48	-4.07819e-05	3472.83	0.00162	3472.83	0.00666	3472.83	-0.000436197
	3468.49	0.000111784	3472.84	0.00149	3472.84	0.00669	3472.84	-0.000481269
	3468.5	0.000261101	3472.85	0.00137	3472.85	0.00672	3472.85	-0.0005224
	3468.51	0.000405444	3472.86	0.00124	3472.86	0.00673	3472.86	-0.000559564
	3468.52	0.000543462	3472.87	0.0011	3472.87	0.00674	3472.87	-0.000592172
	3468.53	0.000674191	3472.88	0.000965587	3472.88	0.00674	3472.88	-0.000619293
	3468.54	0.000797046	3472.89	0.000829784	3472.89	0.00672	3472.89	-0.000640039
	3468.55	0.000911805	3472.9	0.000695334	3472.9	0.0067	3472.9	-0.000653975
	3468.56	0.00102	3472.91	0.000563433	3472.91	0.00666	3472.91	-0.000661369
	3468.57	0.00112	3472.92	0.000435153	3472.92	0.00661	3472.92	-0.000663134
	3468.58	0.00121	3472.93	0.000311778	3472.93	0.00655	3472.93	-0.000660483
	3468.59	0.0013	3472.94	0.000195187	3472.94	0.00647	3472.94	-0.000654529
	3468.6	0.00138	3472.95	8.79755e-05	3472.95	0.00639	3472.95	-0.000646054
	3468.61	0.00145	3472.96	-6.74723e-06	3472.96	0.00629	3472.96	-0.000635506
	3468.62	0.00152	3472.97	-8.58131e-05	3472.97	0.00619	3472.97	-0.000623094
	3468.63	0.00159	3472.98	-0.000146519	3472.98	0.00607	3472.98	-0.000608831
	3468.64	0.00165	3472.99	-0.000187067	3472.99	0.00596	3472.99	-0.000592523
	3468.65	0.00171	3473	-0.000206768	3473	0.00583	3473	-0.000573759
	3468.66	0.00177	3473.01	-0.000205948	3473.01	0.00571	3473.01	-0.000551969
	3468.67	0.00182	3473.02	-0.00018558	3473.02	0.00558	3473.02	-0.000526571
	3468.68	0.00187	3473.03	-0.000146778	3473.03	0.00545	3473.03	-0.000497183
	3468.69	0.00192	3473.04	-9.04103e-05	3473.04	0.00533	3473.04	-0.000463784
	3468.7	0.00196	3473.05	-1.70858e-05	3473.05	0.0052	3473.05	-0.000426698
	3468.71	0.002	3473.06	7.25079e-05	3473.06	0.00508	3473.06	-0.000386436
	3468.72	0.00202	3473.07	0.000177209	3473.07	0.00497	3473.07	-0.000343567
	3468.73	0.00205	3473.08	0.000295283	3473.08	0.00487	3473.08	-0.000298732
	3468.74	0.00206	3473.09	0.000424708	3473.09	0.00478	3473.09	-0.000252764
	3468.75	0.00207	3473.1	0.000563639	3473.1	0.00469	3473.1	-0.000206734
	3468.76	0.00206	3473.11	0.000710725	3473.11	0.00462	3473.11	-0.000161789
	3468.77	0.00205	3473.12	0.000865023	3473.12	0.00455	3473.12	-0.000118817
	3468.78	0.00203	3473.13	0.00103	3473.13	0.00449	3473.13	-7.81359e-05
	3468.79	0.002	3473.14	0.00119	3473.14	0.00443	3473.14	-3.944e-05
	3468.8	0.00196	3473.15	0.00136	3473.15	0.00438	3473.15	-2.06642e-06
	3468.81	0.00191	3473.16	0.00153	3473.16	0.00433	3473.16	3.45678e-05
	3468.82	0.00186	3473.17	0.00169	3473.17	0.00428	3473.17	7.06152e-05
	3468.83	0.00179	3473.18	0.00185	3473.18	0.00424	3473.18	0.00010572
	3468.84	0.00172	3473.19	0.002	3473.19	0.0042	3473.19	0.000139214
	3468.85	0.00164	3473.2	0.00213	3473.2	0.00416	3473.2	0.000170421
	3468.86	0.00156	3473.21	0.00226	3473.21	0.00413	3473.21	0.000198925
	3468.87	0.00147	3473.22	0.00237	3473.22	0.0041	3473.22	0.000224681
	3468.88	0.00138	3473.23	0.00246	3473.23	0.00407	3473.23	0.000247947
	3468.89	0.00129	3473.24	0.00255	3473.24	0.00405	3473.24	0.000269007
	3468.9	0.00119	3473.25	0.00262	3473.25	0.00403	3473.25	0.000287789
	3468.91	0.0011	3473.26	0.00268	3473.26	0.00401	3473.26	0.000303634
	3468.92	0.001	3473.27	0.00274	3473.27	0.004	3473.27	0.000315392
	3468.93	0.000907569	3473.28	0.00278	3473.28	0.00398	3473.28	0.000321826
	3468.94	0.000816077	3473.29	0.00281	3473.29	0.00397	3473.29	0.000322022
	3468.95	0.000728374	3473.3	0.00283	3473.3	0.00396	3473.3	0.000315549
	3468.96	0.000645592	3473.31	0.00284	3473.31	0.00396	3473.31	0.000302335
	3468.97	0.000568851	3473.32	0.00284	3473.32	0.00395	3473.32	0.000282454
	3468.98	0.000499246	3473.33	0.00284	3473.33	0.00395	3473.33	0.000255964
	3468.99	0.000437821	3473.34	0.00283	3473.34	0.00395	3473.34	0.000222846
	3469	0.000385543	3473.35	0.00281	3473.35	0.00395	3473.35	0.000182997
	3469.01	0.000343271	3473.36	0.0028	3473.36	0.00396	3473.36	0.000136248
	3469.02	0.000311727	3473.37	0.00279	3473.37	0.00397	3473.37	8.24389e-05
	3469.03	0.000291461	3473.38	0.00278	3473.38	0.00398	3473.38	2.15237e-05
	3469.04	0.000282822	3473.39	0.00277	3473.39	0.004	3473.39	-4.6318e-05
	3469.05	0.000285929	3473.4	0.00277	3473.4	0.00402	3473.4	-0.000120659
	3469.06	0.000300647	3473.41	0.00276	3473.41	0.00404	3473.41	-0.000200949
	3469.07	0.000326574	3473.42	0.00277	3473.42	0.00406	3473.42	-0.000286747
	3469.08	0.000363031	3473.43	0.00277	3473.43	0.00408	3473.43	-0.000377874
	3469.09	0.000409065	3473.44	0.00277	3473.44	0.00411	3473.44	-0.00047435
	3469.1	0.00046346	3473.45	0.00277	3473.45	0.00413	3473.45	-0.000576161
	3469.11	0.000524764	3473.46	0.00278	3473.46	0.00415	3473.46	-0.000683049
	3469.12	0.000591317	3473.47	0.00278	3473.47	0.00418	3473.47	-0.000794469
	3469.13	0.000661298	3473.48	0.00278	3473.48	0.0042	3473.48	-0.000909661
	3469.14	0.000732774	3473.49	0.00278	3473.49	0.00421	3473.49	-0.00103
	3469.15	0.000803759	3473.5	0.00278	3473.5	0.00423	3473.5	-0.00115
	3469.16	0.000872273	3473.51	0.00278	3473.51	0.00423	3473.51	-0.00127
	3469.17	0.000936408	3473.52	0.00277	3473.52	0.00423	3473.52	-0.00139
	3469.18	0.000994387	3473.53	0.00277	3473.53	0.00422	3473.53	-0.00152
	3469.19	0.00104	3473.54	0.00277	3473.54	0.00421	3473.54	-0.00164
	3469.2	0.00109	3473.55	0.00277	3473.55	0.00419	3473.55	-0.00177
	3469.21	0.00112	3473.56	0.00276	3473.56	0.00416	3473.56	-0.0019
	3469.22	0.00114	3473.57	0.00275	3473.57	0.00412	3473.57	-0.00204
	3469.23	0.00115	3473.58	0.00274	3473.58	0.00408	3473.58	-0.00219
	3469.24	0.00114	3473.59	0.00274	3473.59	0.00403	3473.59	-0.00234
	3469.25	0.00113	3473.6	0.00273	3473.6	0.00399	3473.6	-0.00249
	3469.26	0.00111	3473.61	0.00272	3473.61	0.00394	3473.61	-0.00264
	3469.27	0.00107	3473.62	0.00272	3473.62	0.00389	3473.62	-0.00279
	3469.28	0.00103	3473.63	0.00271	3473.63	0.00384	3473.63	-0.00294
	3469.29	0.000978348	3473.64	0.0027	3473.64	0.00379	3473.64	-0.00309
	3469.3	0.000922346	3473.65	0.00269	3473.65	0.00374	3473.65	-0.00322
	3469.31	0.0008618	3473.66	0.00268	3473.66	0.00369	3473.66	-0.00335
	3469.32	0.000798154	3473.67	0.00266	3473.67	0.00364	3473.67	-0.00348
	3469.33	0.000732793	3473.68	0.00264	3473.68	0.00359	3473.68	-0.00359
	3469.34	0.00066699	3473.69	0.00262	3473.69	0.00354	3473.69	-0.0037
	3469.35	0.000601861	3473.7	0.00259	3473.7	0.00349	3473.7	-0.0038
	3469.36	0.000538329	3473.71	0.00256	3473.71	0.00343	3473.71	-0.00389
	3469.37	0.000477106	3473.72	0.00253	3473.72	0.00338	3473.72	-0.00397
	3469.38	0.000418674	3473.73	0.00249	3473.73	0.00333	3473.73	-0.00405
	3469.39	0.000363298	3473.74	0.00245	3473.74	0.00327	3473.74	-0.00411
	3469.4	0.000311032	3473.75	0.00241	3473.75	0.00322	3473.75	-0.00417
	3469.41	0.000261752	3473.76	0.00235	3473.76	0.00316	3473.76	-0.00422
	3469.42	0.00021519	3473.77	0.0023	3473.77	0.0031	3473.77	-0.00426
	3469.43	0.000170973	3473.78	0.00224	3473.78	0.00305	3473.78	-0.00429
	3469.44	0.000128678	3473.79	0.00218	3473.79	0.00299	3473.79	-0.00432
	3469.45	8.7875e-05	3473.8	0.00211	3473.8	0.00293	3473.8	-0.00434
	3469.46	4.81809e-05	3473.81	0.00204	3473.81	0.00286	3473.81	-0.00436
	3469.47	9.29963e-06	3473.82	0.00197	3473.82	0.0028	3473.82	-0.00437
	3469.48	-2.89381e-05	3473.83	0.00189	3473.83	0.00273	3473.83	-0.00438
	3469.49	-6.65464e-05	3473.84	0.00182	3473.84	0.00265	3473.84	-0.00439
	3469.5	-0.000103366	3473.85	0.00175	3473.85	0.00258	3473.85	-0.0044
	3469.51	-0.000139057	3473.86	0.00169	3473.86	0.0025	3473.86	-0.00441
	3469.52	-0.000173108	3473.87	0.00164	3473.87	0.00242	3473.87	-0.00442
	3469.53	-0.000204849	3473.88	0.0016	3473.88	0.00234	3473.88	-0.00442
	3469.54	-0.000233486	3473.89	0.00156	3473.89	0.00225	3473.89	-0.00442
	3469.55	-0.000258137	3473.9	0.00153	3473.9	0.00217	3473.9	-0.00442
	3469.56	-0.000277877	3473.91	0.00151	3473.91	0.00209	3473.91	-0.00442
	3469.57	-0.000291796	3473.92	0.00149	3473.92	0.00202	3473.92	-0.00441
	3469.58	-0.000299046	3473.93	0.00148	3473.93	0.00195	3473.93	-0.0044
	3469.59	-0.000298901	3473.94	0.00148	3473.94	0.00188	3473.94	-0.00438
	3469.6	-0.000290804	3473.95	0.00149	3473.95	0.00183	3473.95	-0.00436
	3469.61	-0.000274411	3473.96	0.00151	3473.96	0.00178	3473.96	-0.00433
	3469.62	-0.00024963	3473.97	0.00154	3473.97	0.00173	3473.97	-0.00429
	3469.63	-0.000216639	3473.98	0.00157	3473.98	0.00169	3473.98	-0.00424
	3469.64	-0.000175908	3473.99	0.00161	3473.99	0.00166	3473.99	-0.00419
	3469.65	-0.000128187	3474	0.00165	3474	0.00163	3474	-0.00413
	3469.66	-7.45006e-05	3474.01	0.00169	3474.01	0.0016	3474.01	-0.00406
	3469.67	-1.61148e-05	3474.02	0.00173	3474.02	0.00158	3474.02	-0.00399
	3469.68	4.55021e-05	3474.03	0.00177	3474.03	0.00155	3474.03	-0.00392
	3469.69	0.00010873	3474.04	0.00181	3474.04	0.00153	3474.04	-0.00384
	3469.7	0.00017186	3474.05	0.00184	3474.05	0.0015	3474.05	-0.00377
	3469.71	0.000233155	3474.06	0.00187	3474.06	0.00148	3474.06	-0.0037
	3469.72	0.000290928	3474.07	0.0019	3474.07	0.00145	3474.07	-0.00363
	3469.73	0.000343604	3474.08	0.00192	3474.08	0.00142	3474.08	-0.00356
	3469.74	0.000389795	3474.09	0.00194	3474.09	0.00138	3474.09	-0.00349
	3469.75	0.000428363	3474.1	0.00195	3474.1	0.00134	3474.1	-0.00343
	3469.76	0.000458469	3474.11	0.00197	3474.11	0.00131	3474.11	-0.00337
	3469.77	0.000479625	3474.12	0.00199	3474.12	0.00126	3474.12	-0.00331
	3469.78	0.000491719	3474.13	0.00201	3474.13	0.00122	3474.13	-0.00325
	3469.79	0.00049504	3474.14	0.00203	3474.14	0.00118	3474.14	-0.00319
	3469.8	0.000490273	3474.15	0.00206	3474.15	0.00114	3474.15	-0.00314
	3469.81	0.000478491	3474.16	0.00209	3474.16	0.0011	3474.16	-0.00309
	3469.82	0.00046112	3474.17	0.00212	3474.17	0.00106	3474.17	-0.00303
	3469.83	0.000439901	3474.18	0.00215	3474.18	0.00101	3474.18	-0.00298
	3469.84	0.000416822	3474.19	0.00219	3474.19	0.000966347	3474.19	-0.00293
	3469.85	0.000394056	3474.2	0.00223	3474.2	0.000919598	3474.2	-0.00288
	3469.86	0.000373876	3474.21	0.00227	3474.21	0.000871802	3474.21	-0.00284
	3469.87	0.000358564	3474.22	0.00232	3474.22	0.000823117	3474.22	-0.00279
	3469.88	0.000350328	3474.23	0.00238	3474.23	0.000773928	3474.23	-0.00274
	3469.89	0.000351201	3474.24	0.00244	3474.24	0.000724918	3474.24	-0.0027
	3469.9	0.000362956	3474.25	0.0025	3474.25	0.000676934	3474.25	-0.00265
	3469.91	0.000387026	3474.26	0.00256	3474.26	0.000630758	3474.26	-0.00261
	3469.92	0.00042443	3474.27	0.00262	3474.27	0.000586998	3474.27	-0.00257
	3469.93	0.000475717	3474.28	0.00268	3474.28	0.000546081	3474.28	-0.00253
	3469.94	0.000540923	3474.29	0.00274	3474.29	0.000508243	3474.29	-0.00249
	3469.95	0.000619554	3474.3	0.00279	3474.3	0.000473455	3474.3	-0.00246
	3469.96	0.00071058	3474.31	0.00284	3474.31	0.000441436	3474.31	-0.00242
	3469.97	0.000812461	3474.32	0.00289	3474.32	0.000411799	3474.32	-0.00238
	3469.98	0.000923188	3474.33	0.00292	3474.33	0.000384259	3474.33	-0.00234
	3469.99	0.00104	3474.34	0.00295	3474.34	0.000358739	3474.34	-0.0023
	3470	0.00116	3474.35	0.00297	3474.35	0.000335318	3474.35	-0.00226
	3470.01	0.00128	3474.36	0.00298	3474.36	0.000314109	3474.36	-0.00223
	3470.02	0.0014	3474.37	0.00298	3474.37	0.000295174	3474.37	-0.0022
	3470.03	0.00152	3474.38	0.00297	3474.38	0.000278535	3474.38	-0.00217
	3470.04	0.00162	3474.39	0.00295	3474.39	0.000264244	3474.39	-0.00214
	3470.05	0.00172	3474.4	0.00292	3474.4	0.000252394	3474.4	-0.00211
	3470.06	0.0018	3474.41	0.00289	3474.41	0.000243006	3474.41	-0.00209
	3470.07	0.00186	3474.42	0.00286	3474.42	0.000235821	3474.42	-0.00206
	3470.08	0.00191	3474.43	0.00282	3474.43	0.000230223	3474.43	-0.00203
	3470.09	0.00195	3474.44	0.00277	3474.44	0.000225381	3474.44	-0.00201
	3470.1	0.00196	3474.45	0.00273	3474.45	0.000220538	3474.45	-0.00198
	3470.11	0.00196	3474.46	0.00268	3474.46	0.000215239	3474.46	-0.00194
	3470.12	0.00195	3474.47	0.00263	3474.47	0.000209318	3474.47	-0.00191
	3470.13	0.00192	3474.48	0.00259	3474.48	0.000202703	3474.48	-0.00186
	3470.14	0.00187	3474.49	0.00254	3474.49	0.000195186	3474.49	-0.00182
	3470.15	0.00182	3474.5	0.0025	3474.5	0.000186295	3474.5	-0.00177
	3470.16	0.00177	3474.51	0.00246	3474.51	0.000175325	3474.51	-0.00172
	3470.17	0.00171	3474.52	0.00242	3474.52	0.000161499	3474.52	-0.00167
	3470.18	0.00165	3474.53	0.00239	3474.53	0.000144188	3474.53	-0.00161
	3470.19	0.00159	3474.54	0.00235	3474.54	0.000123141	3474.54	-0.00155
	3470.2	0.00153	3474.55	0.00232	3474.55	9.86385e-05	3474.55	-0.00149
	3470.21	0.00148	3474.56	0.00229	3474.56	7.14972e-05	3474.56	-0.00142
	3470.22	0.00144	3474.57	0.00226	3474.57	4.28721e-05	3474.57	-0.00136
	3470.23	0.0014	3474.58	0.00224	3474.58	1.39728e-05	3474.58	-0.00128
	3470.24	0.00137	3474.59	0.00221	3474.59	-1.4102e-05	3474.59	-0.00121
	3470.25	0.00134	3474.6	0.00219	3474.6	-4.0285e-05	3474.6	-0.00113
	3470.26	0.00132	3474.61	0.00218	3474.61	-6.33447e-05	3474.61	-0.00104
	3470.27	0.0013	3474.62	0.00216	3474.62	-8.18693e-05	3474.62	-0.0009504
	3470.28	0.00128	3474.63	0.00214	3474.63	-9.45887e-05	3474.63	-0.000853562
	3470.29	0.00126	3474.64	0.00212	3474.64	-0.000100869	3474.64	-0.000749738
	3470.3	0.00122	3474.65	0.00208	3474.65	-0.000101025	3474.65	-0.000638196
	3470.31	0.00118	3474.66	0.00205	3474.66	-9.62249e-05	3474.66	-0.000518828
	3470.32	0.00113	3474.67	0.002	3474.67	-8.80652e-05	3474.67	-0.000392414
	3470.33	0.00106	3474.68	0.00195	3474.68	-7.80906e-05	3474.68	-0.00026058
	3470.34	0.000979722	3474.69	0.00189	3474.69	-6.75312e-05	3474.69	-0.000125476
	3470.35	0.000879881	3474.7	0.00182	3474.7	-5.73238e-05	3474.7	1.06784e-05
	3470.36	0.000763081	3474.71	0.00175	3474.71	-4.8297e-05	3474.71	0.000145993
	3470.37	0.000629972	3474.72	0.00167	3474.72	-4.1299e-05	3474.72	0.0002791
	3470.38	0.000482029	3474.73	0.00158	3474.73	-3.7104e-05	3474.73	0.000409157
	3470.39	0.000321515	3474.74	0.00148	3474.74	-3.60984e-05	3474.74	0.000535747
	3470.4	0.000151403	3474.75	0.00138	3474.75	-3.79458e-05	3474.75	0.000658794
	3470.41	-2.47474e-05	3474.76	0.00127	3474.76	-4.15074e-05	3474.76	0.000778489
	3470.42	-0.000202943	3474.77	0.00116	3474.77	-4.51611e-05	3474.77	0.000895227
	3470.43	-0.000378933	3474.78	0.00103	3474.78	-4.7377e-05	3474.78	0.00101
	3470.44	-0.000548406	3474.79	0.000895702	3474.79	-4.72207e-05	3474.79	0.00112
	3470.45	-0.000707186	3474.8	0.000749508	3474.8	-4.4519e-05	3474.8	0.00123
	3470.46	-0.00085143	3474.81	0.000593346	3474.81	-3.967e-05	3474.81	0.00134
	3470.47	-0.000977802	3474.82	0.000428111	3474.82	-3.32771e-05	3474.82	0.00145
	3470.48	-0.00108	3474.83	0.000255585	3474.83	-2.58145e-05	3474.83	0.00156
	3470.49	-0.00117	3474.84	7.8596e-05	3474.84	-1.74362e-05	3474.84	0.00167
	3470.5	-0.00123	3474.85	-9.92653e-05	3474.85	-7.93992e-06	3474.85	0.00178
	3470.51	-0.00126	3474.86	-0.000274367	3474.86	3.15587e-06	3474.86	0.00189
	3470.52	-0.00128	3474.87	-0.000443798	3474.87	1.64689e-05	3474.87	0.00199
	3470.53	-0.00127	3474.88	-0.000605662	3474.88	3.25927e-05	3474.88	0.00208
	3470.54	-0.00124	3474.89	-0.000758854	3474.89	5.198e-05	3474.89	0.00217
	3470.55	-0.0012	3474.9	-0.000902726	3474.9	7.49381e-05	3474.9	0.00225
	3470.56	-0.00114	3474.91	-0.00104	3474.91	0.000101742	3474.91	0.00233
	3470.57	-0.00108	3474.92	-0.00116	3474.92	0.000132774	3474.92	0.0024
	3470.58	-0.001	3474.93	-0.00128	3474.93	0.000168545	3474.93	0.00246
	3470.59	-0.000930822	3474.94	-0.00139	3474.94	0.000209562	3474.94	0.00252
	3470.6	-0.000858172	3474.95	-0.00149	3474.95	0.000256108	3474.95	0.00257
	3470.61	-0.000789392	3474.96	-0.00158	3474.96	0.000308067	3474.96	0.00261
	3470.62	-0.000726797	3474.97	-0.00167	3474.97	0.000364884	3474.97	0.00265
	3470.63	-0.000672095	3474.98	-0.00174	3474.98	0.000425642	3474.98	0.00268
	3470.64	-0.000626351	3474.99	-0.00181	3474.99	0.00048923	3474.99	0.00271
	3470.65	-0.00058998	3475	-0.00186	3475	0.000554526	3475	0.00273
	3470.66	-0.000562793	3475.01	-0.0019	3475.01	0.000620543	3475.01	0.00274
	3470.67	-0.00054406	3475.02	-0.00193	3475.02	0.000686496	3475.02	0.00274
	3470.68	-0.000532616	3475.03	-0.00195	3475.03	0.000751772	3475.03	0.00274
	3470.69	-0.000526978	3475.04	-0.00195	3475.04	0.00081585	3475.04	0.00274
	3470.7	-0.000525475	3475.05	-0.00194	3475.05	0.000878245	3475.05	0.00273
	3470.71	-0.000526389	3475.06	-0.00192	3475.06	0.000938511	3475.06	0.00272
	3470.72	-0.000528077	3475.07	-0.00188	3475.07	0.000996267	3475.07	0.0027
	3470.73	-0.000529088	3475.08	-0.00185	3475.08	0.00105	3475.08	0.00268
	3470.74	-0.000528258	3475.09	-0.0018	3475.09	0.0011	3475.09	0.00266
	3470.75	-0.000524774	3475.1	-0.00175	3475.1	0.00115	3475.1	0.00264
	3470.76	-0.000518214	3475.11	-0.0017	3475.11	0.0012	3475.11	0.00262
	3470.77	-0.000508546	3475.12	-0.00164	3475.12	0.00124	3475.12	0.00261
	3470.78	-0.000496107	3475.13	-0.00158	3475.13	0.00127	3475.13	0.00259
	3470.79	-0.000481549	3475.14	-0.00152	3475.14	0.00131	3475.14	0.00257
	3470.8	-0.000465763	3475.15	-0.00147	3475.15	0.00134	3475.15	0.00256
	3470.81	-0.000449783	3475.16	-0.00141	3475.16	0.00136	3475.16	0.00254
	3470.82	-0.000434686	3475.17	-0.00135	3475.17	0.00139	3475.17	0.00252
	3470.83	-0.00042149	3475.18	-0.00129	3475.18	0.0014	3475.18	0.0025
	3470.84	-0.000411052	3475.19	-0.00122	3475.19	0.00141	3475.19	0.00247
	3470.85	-0.000403981	3475.2	-0.00116	3475.2	0.00142	3475.2	0.00245
	3470.86	-0.000400578	3475.21	-0.00108	3475.21	0.00142	3475.21	0.00242
	3470.87	-0.000400789	3475.22	-0.001	3475.22	0.00141	3475.22	0.00238
	3470.88	-0.000404189	3475.23	-0.000922127	3475.23	0.0014	3475.23	0.00235
	3470.89	-0.000409994	3475.24	-0.00083809	3475.24	0.00138	3475.24	0.0023
	3470.9	-0.0004171	3475.25	-0.000753283	3475.25	0.00136	3475.25	0.00226
	3470.91	-0.000424145	3475.26	-0.000669488	3475.26	0.00135	3475.26	0.00221
	3470.92	-0.000429591	3475.27	-0.000589055	3475.27	0.00133	3475.27	0.00217
	3470.93	-0.000431817	3475.28	-0.000514797	3475.28	0.00131	3475.28	0.00212
	3470.94	-0.000429226	3475.29	-0.000449237	3475.29	0.0013	3475.29	0.00208
	3470.95	-0.000420344	3475.3	-0.00039365	3475.3	0.00128	3475.3	0.00204
	3470.96	-0.000403921	3475.31	-0.000347676	3475.31	0.00127	3475.31	0.002
	3470.97	-0.000379009	3475.32	-0.000309852	3475.32	0.00125	3475.32	0.00196
	3470.98	-0.000345033	3475.33	-0.000278641	3475.33	0.00124	3475.33	0.00193
	3470.99	-0.000301826	3475.34	-0.000253212	3475.34	0.00122	3475.34	0.0019
	3471	-0.000249649	3475.35	-0.000233671	3475.35	0.00121	3475.35	0.00186
	3471.01	-0.000189181	3475.36	-0.000220963	3475.36	0.00119	3475.36	0.00183
	3471.02	-0.000121481	3475.37	-0.000216764	3475.37	0.00117	3475.37	0.00179
	3471.03	-4.79294e-05	3475.38	-0.000223283	3475.38	0.00116	3475.38	0.00176
	3471.04	2.98532e-05	3475.39	-0.000242807	3475.39	0.00114	3475.39	0.00173
	3471.05	0.000110096	3475.4	-0.000277111	3475.4	0.00113	3475.4	0.0017
	3471.06	0.000190984	3475.41	-0.00032708	3475.41	0.00113	3475.41	0.00168
	3471.07	0.00027076	3475.42	-0.000392735	3475.42	0.00112	3475.42	0.00165
	3471.08	0.000347824	3475.43	-0.000473481	3475.43	0.00113	3475.43	0.00163
	3471.09	0.000420829	3475.44	-0.000568267	3475.44	0.00113	3475.44	0.00161
	3471.1	0.000488748	3475.45	-0.000675472	3475.45	0.00114	3475.45	0.00159
	3471.11	0.000550935	3475.46	-0.000792583	3475.46	0.00115	3475.46	0.00157
	3471.12	0.000607157	3475.47	-0.000915927	3475.47	0.00117	3475.47	0.00155
	3471.13	0.000657599	3475.48	-0.00104	3475.48	0.00119	3475.48	0.00152
	3471.14	0.000702856	3475.49	-0.00116	3475.49	0.00121	3475.49	0.0015
	3471.15	0.000743889	3475.5	-0.00128	3475.5	0.00123	3475.5	0.00147
	3471.16	0.000781972	3475.51	-0.00138	3475.51	0.00126	3475.51	0.00144
	3471.17	0.000818616	3475.52	-0.00148	3475.52	0.00129	3475.52	0.0014
	3471.18	0.000855485	3475.53	-0.00157	3475.53	0.00133	3475.53	0.00136
	3471.19	0.000894303	3475.54	-0.00166	3475.54	0.00137	3475.54	0.00132
	3471.2	0.000936764	3475.55	-0.00174	3475.55	0.00141	3475.55	0.00127
	3471.21	0.000984436	3475.56	-0.00181	3475.56	0.00146	3475.56	0.00122
	3471.22	0.00104	3475.57	-0.00187	3475.57	0.00152	3475.57	0.00117
	3471.23	0.0011	3475.58	-0.00192	3475.58	0.00158	3475.58	0.00112
	3471.24	0.00117	3475.59	-0.00196	3475.59	0.00164	3475.59	0.00107
	3471.25	0.00125	3475.6	-0.00199	3475.6	0.00171	3475.6	0.00102
	3471.26	0.00134	3475.61	-0.002	3475.61	0.00178	3475.61	0.000972582
	3471.27	0.00143	3475.62	-0.00201	3475.62	0.00185	3475.62	0.000917679
	3471.28	0.00154	3475.63	-0.002	3475.63	0.00193	3475.63	0.000859382
	3471.29	0.00165	3475.64	-0.00199	3475.64	0.00201	3475.64	0.000797588
	3471.3	0.00176	3475.65	-0.00196	3475.65	0.0021	3475.65	0.000732394
	3471.31	0.00188	3475.66	-0.00193	3475.66	0.00218	3475.66	0.000663782
	3471.32	0.002	3475.67	-0.00188	3475.67	0.00227	3475.67	0.000591517
	3471.33	0.00212	3475.68	-0.00182	3475.68	0.00236	3475.68	0.000515324
	3471.34	0.00224	3475.69	-0.00176	3475.69	0.00244	3475.69	0.000435179
	3471.35	0.00235	3475.7	-0.00169	3475.7	0.00253	3475.7	0.000351499
	3471.36	0.00246	3475.71	-0.0016	3475.71	0.00262	3475.71	0.000265145
	3471.37	0.00256	3475.72	-0.00151	3475.72	0.00271	3475.72	0.000177308
	3471.38	0.00265	3475.73	-0.00142	3475.73	0.0028	3475.73	8.93861e-05
	3471.39	0.00272	3475.74	-0.00131	3475.74	0.00289	3475.74	2.86915e-06
	3471.4	0.00279	3475.75	-0.0012	3475.75	0.00298	3475.75	-8.08963e-05
	3471.41	0.00284	3475.76	-0.00108	3475.76	0.00307	3475.76	-0.000161028
	3471.42	0.00287	3475.77	-0.000949238	3475.77	0.00316	3475.77	-0.000237328
	3471.43	0.00289	3475.78	-0.000808376	3475.78	0.00324	3475.78	-0.00031021
	3471.44	0.0029	3475.79	-0.000657136	3475.79	0.00331	3475.79	-0.000380367
	3471.45	0.00289	3475.8	-0.000495521	3475.8	0.00338	3475.8	-0.000448402
	3471.46	0.00287	3475.81	-0.000323814	3475.81	0.00345	3475.81	-0.000514629
	3471.47	0.00284	3475.82	-0.000142624	3475.82	0.0035	3475.82	-0.000579071
	3471.48	0.0028	3475.83	4.69447e-05	3475.83	0.00356	3475.83	-0.000641605
	3471.49	0.00274	3475.84	0.000243205	3475.84	0.0036	3475.84	-0.00070215
	3471.5	0.00268	3475.85	0.000444142	3475.85	0.00365	3475.85	-0.000760797
	3471.51	0.00262	3475.86	0.000647942	3475.86	0.00369	3475.86	-0.000817802
	3471.52	0.00255	3475.87	0.000853359	3475.87	0.00374	3475.87	-0.000873444
[truncated: 8,002 more rows]

## Sheet: Figure 2h
	Control		Green + 1 h		UV + 1 h		Green/UV + 1 h
	Magnetic field (G)	Intensity (a.u.)	Magnetic field (G)	Intensity (a.u.)	Magnetic field (G)	Intensity (a.u.)	Magnetic field (G)	Intensity (a.u.)
	3451.55	0.00274	3452.1	-0.000827485	3452.15	-0.000778115	3451.55	0.00098625
	3451.56	0.00274	3452.11	-0.00119	3452.16	-0.000780075	3451.56	0.000953071
	3451.57	0.00275	3452.12	-0.00133	3452.17	-0.000773692	3451.57	0.000919929
	3451.58	0.00276	3452.13	-0.00125	3452.18	-0.000777754	3451.58	0.000886929
	3451.59	0.00276	3452.14	-0.00112	3452.19	-0.00076775	3451.59	0.000854171
	3451.6	0.00277	3452.15	-0.00105	3452.2	-0.000760785	3451.6	0.000821753
	3451.61	0.00278	3452.16	-0.000967221	3452.21	-0.000761561	3451.61	0.000789774
	3451.62	0.00278	3452.17	-0.000823192	3452.22	-0.000772152	3451.62	0.000758328
	3451.63	0.00279	3452.18	-0.00065523	3452.23	-0.000767608	3451.63	0.000727507
	3451.64	0.0028	3452.19	-0.000491374	3452.24	-0.000782242	3451.64	0.0006974
	3451.65	0.00281	3452.2	-0.000347322	3452.25	-0.000794	3451.65	0.000668095
	3451.66	0.00281	3452.21	-0.000263653	3452.26	-0.000823	3451.66	0.000639675
	3451.67	0.00282	3452.22	-0.000253793	3452.27	-0.000852345	3451.67	0.00061222
	3451.68	0.00283	3452.23	-0.000263486	3452.28	-0.000882347	3451.68	0.000585808
	3451.69	0.00284	3452.24	-0.000243787	3452.29	-0.000924411	3451.69	0.000560512
	3451.7	0.00284	3452.25	-0.00023665	3452.3	-0.0009806	3451.7	0.000536403
	3451.71	0.00285	3452.26	-0.00028054	3452.31	-0.00106	3451.71	0.000513547
	3451.72	0.00286	3452.27	-0.000311755	3452.32	-0.00115	3451.72	0.000492005
	3451.73	0.00287	3452.28	-0.000269861	3452.33	-0.00127	3451.73	0.000471838
	3451.74	0.00288	3452.29	-0.000209202	3452.34	-0.00141	3451.74	0.000453098
	3451.75	0.00288	3452.3	-0.000216485	3452.35	-0.00154	3451.75	0.000435836
	3451.76	0.00289	3452.31	-0.000236223	3452.36	-0.00167	3451.76	0.000420098
	3451.77	0.0029	3452.32	-0.000261115	3452.37	-0.00179	3451.77	0.000405925
	3451.78	0.0029	3452.33	-0.000288833	3452.38	-0.00188	3451.78	0.000393354
	3451.79	0.00291	3452.34	-0.000319746	3452.39	-0.00195	3451.79	0.000382418
	3451.8	0.00292	3452.35	-0.000355395	3452.4	-0.00197	3451.8	0.000373143
	3451.81	0.00293	3452.36	-0.00039581	3452.41	-0.00199	3451.81	0.000365552
	3451.82	0.00293	3452.37	-0.000437858	3452.42	-0.002	3451.82	0.000359665
	3451.83	0.00294	3452.38	-0.000476146	3452.43	-0.002	3451.83	0.000355494
	3451.84	0.00295	3452.39	-0.000504169	3452.44	-0.002	3451.84	0.000353048
	3451.85	0.00295	3452.4	-0.000517491	3452.45	-0.002	3451.85	0.000352331
	3451.86	0.00296	3452.41	-0.000515925	3452.46	-0.002	3451.86	0.000353342
	3451.87	0.00296	3452.42	-0.00050341	3452.47	-0.00198	3451.87	0.000356075
	3451.88	0.00297	3452.43	-0.000485974	3452.48	-0.00193	3451.88	0.00036052
	3451.89	0.00297	3452.44	-0.000468173	3452.49	-0.00188	3451.89	0.000366661
	3451.9	0.00298	3452.45	-0.000451998	3452.5	-0.0018	3451.9	0.000374479
	3451.91	0.00298	3452.46	-0.000439265	3452.51	-0.0017	3451.91	0.000383948
	3451.92	0.00299	3452.47	-0.000433009	3452.52	-0.00161	3451.92	0.000395039
	3451.93	0.00299	3452.48	-0.000438123	3452.53	-0.00152	3451.93	0.000407718
	3451.94	0.003	3452.49	-0.000457619	3452.54	-0.00144	3451.94	0.000421947
	3451.95	0.003	3452.5	-0.000490188	3452.55	-0.00139	3451.95	0.000437682
	3451.96	0.003	3452.51	-0.000530103	3452.56	-0.00137	3451.96	0.000454878
	3451.97	0.00301	3452.52	-0.000570563	3452.57	-0.00136	3451.97	0.000473481
	3451.98	0.00301	3452.53	-0.000605959	3452.58	-0.00136	3451.98	0.000493438
	3451.99	0.00301	3452.54	-0.000633505	3452.59	-0.00136	3451.99	0.000514687
	3452	0.00301	3452.55	-0.000652561	3452.6	-0.00136	3452	0.000537166
	3452.01	0.00301	3452.56	-0.000663086	3452.61	-0.00134	3452.01	0.000560808
	3452.02	0.00302	3452.57	-0.000664174	3452.62	-0.00129	3452.02	0.000585542
	3452.03	0.00302	3452.58	-0.000653643	3452.63	-0.00125	3452.03	0.000611293
	3452.04	0.00302	3452.59	-0.000627022	3452.64	-0.00121	3452.04	0.000637985
	3452.05	0.00302	3452.6	-0.000579237	3452.65	-0.00115	3452.05	0.000665537
	3452.06	0.00302	3452.61	-0.00050681	3452.66	-0.00111	3452.06	0.000693865
	3452.07	0.00302	3452.62	-0.000410184	3452.67	-0.00106	3452.07	0.000722883
	3452.08	0.00302	3452.63	-0.000295337	3452.68	-0.00101	3452.08	0.000752502
	3452.09	0.00301	3452.64	-0.000174089	3452.69	-0.00097262	3452.09	0.000782632
	3452.1	0.00301	3452.65	-6.1186e-05	3452.7	-0.000915224	3452.1	0.000813178
	3452.11	0.00301	3452.66	3.0186e-05	3452.71	-0.000882754	3452.11	0.000844045
	3452.12	0.00301	3452.67	9.3373e-05	3452.72	-0.000840498	3452.12	0.000875136
	3452.13	0.003	3452.68	0.000130032	3452.73	-0.000805459	3452.13	0.000906353
	3452.14	0.003	3452.69	0.000149267	3452.74	-0.000779308	3452.14	0.000937595
	3452.15	0.003	3452.7	0.000164227	3452.75	-0.000786394	3452.15	0.000968762
	3452.16	0.00299	3452.71	0.000188813	3452.76	-0.000828235	3452.16	0.00099975
	3452.17	0.00299	3452.72	0.000235244	3452.77	-0.000868206	3452.17	0.00103
	3452.18	0.00298	3452.73	0.000311518	3452.78	-0.000929415	3452.18	0.00106
	3452.19	0.00298	3452.74	0.000419975	3452.79	-0.000988443	3452.19	0.00109
	3452.2	0.00297	3452.75	0.00055662	3452.8	-0.00104	3452.2	0.00112
	3452.21	0.00297	3452.76	0.000711269	3452.81	-0.00107	3452.21	0.00115
	3452.22	0.00296	3452.77	0.000870691	3452.82	-0.00107	3452.22	0.00118
	3452.23	0.00296	3452.78	0.00102	3452.83	-0.00107	3452.23	0.0012
	3452.24	0.00295	3452.79	0.00115	3452.84	-0.00105	3452.24	0.00123
	3452.25	0.00294	3452.8	0.00126	3452.85	-0.00104	3452.25	0.00125
	3452.26	0.00293	3452.81	0.00133	3452.86	-0.00106	3452.26	0.00128
	3452.27	0.00293	3452.82	0.00136	3452.87	-0.00105	3452.27	0.0013
	3452.28	0.00292	3452.83	0.00135	3452.88	-0.00107	3452.28	0.00132
	3452.29	0.00291	3452.84	0.0013	3452.89	-0.00107	3452.29	0.00134
	3452.3	0.0029	3452.85	0.00122	3452.9	-0.00106	3452.3	0.00136
	3452.31	0.00289	3452.86	0.00111	3452.91	-0.00106	3452.31	0.00137
	3452.32	0.00288	3452.87	0.000996832	3452.92	-0.00104	3452.32	0.00139
	3452.33	0.00287	3452.88	0.000889288	3452.93	-0.00102	3452.33	0.0014
	3452.34	0.00286	3452.89	0.000801152	3452.94	-0.000998984	3452.34	0.00141
	3452.35	0.00285	3452.9	0.000740782	3452.95	-0.000969007	3452.35	0.00142
	3452.36	0.00284	3452.91	0.00071129	3452.96	-0.00094295	3452.36	0.00143
	3452.37	0.00283	3452.92	0.000710712	3452.97	-0.000939966	3452.37	0.00143
	3452.38	0.00282	3452.93	0.000735496	3452.98	-0.000947151	3452.38	0.00143
	3452.39	0.00281	3452.94	0.000781558	3452.99	-0.000966125	3452.39	0.00143
	3452.4	0.0028	3452.95	0.000843868	3453	-0.000999182	3452.4	0.00143
	3452.41	0.00279	3452.96	0.000914668	3453.01	-0.00104	3452.41	0.00143
	3452.42	0.00278	3452.97	0.000981348	3453.02	-0.00109	3452.42	0.00142
	3452.43	0.00277	3452.98	0.00103	3453.03	-0.00112	3452.43	0.00141
	3452.44	0.00276	3452.99	0.00104	3453.04	-0.00118	3452.44	0.0014
	3452.45	0.00275	3453	0.00102	3453.05	-0.00125	3452.45	0.00138
	3452.46	0.00274	3453.01	0.000966721	3453.06	-0.00133	3452.46	0.00136
	3452.47	0.00273	3453.02	0.000884648	3453.07	-0.00142	3452.47	0.00135
	3452.48	0.00272	3453.03	0.000785148	3453.08	-0.00151	3452.48	0.00132
	3452.49	0.0027	3453.04	0.000675317	3453.09	-0.0016	3452.49	0.0013
	3452.5	0.00269	3453.05	0.000561189	3453.1	-0.00167	3452.5	0.00127
	3452.51	0.00268	3453.06	0.000449968	3453.11	-0.00174	3452.51	0.00124
	3452.52	0.00267	3453.07	0.000350481	3453.12	-0.00179	3452.52	0.00121
	3452.53	0.00266	3453.08	0.000271422	3453.13	-0.00182	3452.53	0.00117
	3452.54	0.00265	3453.09	0.000218299	3453.14	-0.00187	3452.54	0.00113
	3452.55	0.00264	3453.1	0.000189658	3453.15	-0.0019	3452.55	0.00109
	3452.56	0.00263	3453.11	0.00017622	3453.16	-0.00193	3452.56	0.00105
	3452.57	0.00262	3453.12	0.000163116	3453.17	-0.00196	3452.57	0.000999722
	3452.58	0.00261	3453.13	0.000134278	3453.18	-0.00198	3452.58	0.000950703
	3452.59	0.0026	3453.14	7.86834e-05	3453.19	-0.00203	3452.59	0.000899138
	3452.6	0.00259	3453.15	-4.88477e-06	3453.2	-0.00206	3452.6	0.000845065
	3452.61	0.00258	3453.16	-0.00010727	3453.21	-0.00209	3452.61	0.000788529
	3452.62	0.00257	3453.17	-0.000212361	3453.22	-0.00212	3452.62	0.000729576
	3452.63	0.00257	3453.18	-0.000302529	3453.23	-0.00215	3452.63	0.00066826
	3452.64	0.00256	3453.19	-0.000363945	3453.24	-0.00217	3452.64	0.00060464
	3452.65	0.00255	3453.2	-0.000388919	3453.25	-0.00218	3452.65	0.000538776
	3452.66	0.00254	3453.21	-0.000375113	3453.26	-0.00217	3452.66	0.000470736
	3452.67	0.00253	3453.22	-0.000322894	3453.27	-0.00216	3452.67	0.000400591
	3452.68	0.00253	3453.23	-0.000233076	3453.28	-0.00216	3452.68	0.000328415
	3452.69	0.00252	3453.24	-0.00010687	3453.29	-0.00216	3452.69	0.000254289
	3452.7	0.00252	3453.25	5.19457e-05	3453.3	-0.00215	3452.7	0.000178294
	3452.71	0.00251	3453.26	0.000234499	3453.31	-0.00212	3452.71	0.000100519
	3452.72	0.00251	3453.27	0.000426743	3453.32	-0.00207	3452.72	2.10531e-05
	3452.73	0.0025	3453.28	0.000611585	3453.33	-0.00201	3452.73	-6.00096e-05
	3452.74	0.0025	3453.29	0.00077273	3453.34	-0.00196	3452.74	-0.000142572
	3452.75	0.00249	3453.3	0.000898436	3453.35	-0.00188	3452.75	-0.000226534
	3452.76	0.00249	3453.31	0.000982972	3453.36	-0.00182	3452.76	-0.000311793
	3452.77	0.00249	3453.32	0.00103	3453.37	-0.00174	3452.77	-0.000398244
	3452.78	0.00249	3453.33	0.00103	3453.38	-0.00164	3452.78	-0.000485778
	3452.79	0.00248	3453.34	0.00101	3453.39	-0.00153	3452.79	-0.000574286
	3452.8	0.00248	3453.35	0.000955824	3453.4	-0.0014	3452.8	-0.000663655
	3452.81	0.00248	3453.36	0.000883917	3453.41	-0.00128	3452.81	-0.000753772
	3452.82	0.00248	3453.37	0.000798515	3453.42	-0.00115	3452.82	-0.000844522
	3452.83	0.00249	3453.38	0.000708913	3453.43	-0.00102	3452.83	-0.000935787
	3452.84	0.00249	3453.39	0.000625974	3453.44	-0.000908866	3452.84	-0.00103
	3452.85	0.00249	3453.4	0.000559517	3453.45	-0.000813833	3452.85	-0.00112
	3452.86	0.00249	3453.41	0.000515968	3453.46	-0.00073166	3452.86	-0.00121
	3452.87	0.0025	3453.42	0.000497758	3453.47	-0.000685601	3452.87	-0.0013
	3452.88	0.0025	3453.43	0.000504361	3453.48	-0.000654915	3452.88	-0.0014
	3452.89	0.0025	3453.44	0.000533905	3453.49	-0.000656604	3452.89	-0.00149
	3452.9	0.00251	3453.45	0.000582987	3453.5	-0.000666573	3452.9	-0.00158
	3452.91	0.00252	3453.46	0.000646543	3453.51	-0.000695287	3452.91	-0.00167
	3452.92	0.00252	3453.47	0.000717103	3453.52	-0.000732881	3452.92	-0.00176
	3452.93	0.00253	3453.48	0.000786022	3453.53	-0.000784539	3452.93	-0.00185
	3452.94	0.00254	3453.49	0.000844772	3453.54	-0.000824568	3452.94	-0.00194
	3452.95	0.00255	3453.5	0.000887328	3453.55	-0.000833858	3452.95	-0.00203
	3452.96	0.00256	3453.51	0.000913102	3453.56	-0.000838753	3452.96	-0.00212
	3452.97	0.00257	3453.52	0.000927854	3453.57	-0.000807819	3452.97	-0.0022
	3452.98	0.00258	3453.53	0.00094071	3453.58	-0.000766008	3452.98	-0.00229
	3452.99	0.00259	3453.54	0.000959351	3453.59	-0.000703695	3452.99	-0.00237
	3453	0.0026	3453.55	0.00098511	3453.6	-0.000648572	3453	-0.00245
	3453.01	0.00261	3453.56	0.00101	3453.61	-0.000593827	3453.01	-0.00253
	3453.02	0.00262	3453.57	0.00103	3453.62	-0.000553914	3453.02	-0.00261
	3453.03	0.00264	3453.58	0.00103	3453.63	-0.000528086	3453.03	-0.00269
	3453.04	0.00265	3453.59	0.00102	3453.64	-0.00050073	3453.04	-0.00276
	3453.05	0.00267	3453.6	0.000981901	3453.65	-0.000476212	3453.05	-0.00284
	3453.06	0.00268	3453.61	0.000936147	3453.66	-0.000443102	3453.06	-0.00291
	3453.07	0.0027	3453.62	0.000880471	3453.67	-0.000395874	3453.07	-0.00298
	3453.08	0.00272	3453.63	0.000814923	3453.68	-0.000350785	3453.08	-0.00305
	3453.09	0.00273	3453.64	0.000738621	3453.69	-0.000305029	3453.09	-0.00311
	3453.1	0.00275	3453.65	0.000651043	3453.7	-0.00026862	3453.1	-0.00317
	3453.11	0.00277	3453.66	0.000553301	3453.71	-0.000245647	3453.11	-0.00323
	3453.12	0.00279	3453.67	0.000447502	3453.72	-0.000226871	3453.12	-0.00329
	3453.13	0.00281	3453.68	0.000336825	3453.73	-0.000223454	3453.13	-0.00335
	3453.14	0.00283	3453.69	0.000225144	3453.74	-0.000209057	3453.14	-0.0034
	3453.15	0.00285	3453.7	0.000117537	3453.75	-0.000199223	3453.15	-0.00345
	3453.16	0.00287	3453.71	1.99654e-05	3453.76	-0.000176587	3453.16	-0.0035
	3453.17	0.00289	3453.72	-6.22955e-05	3453.77	-0.000159797	3453.17	-0.00355
	3453.18	0.00291	3453.73	-0.000126411	3453.78	-0.000115822	3453.18	-0.00359
	3453.19	0.00293	3453.74	-0.000173546	3453.79	-8.19908e-05	3453.19	-0.00363
	3453.2	0.00295	3453.75	-0.000207707	3453.8	-6.06054e-05	3453.2	-0.00367
	3453.21	0.00297	3453.76	-0.000233469	3453.81	-4.2154e-05	3453.21	-0.0037
	3453.22	0.003	3453.77	-0.000253279	3453.82	-5.97266e-05	3453.22	-0.00373
	3453.23	0.00302	3453.78	-0.000267174	3453.83	-9.27559e-05	3453.23	-0.00376
	3453.24	0.00304	3453.79	-0.000273913	3453.84	-0.000159293	3453.24	-0.00379
	3453.25	0.00306	3453.8	-0.000273826	3453.85	-0.000242699	3453.25	-0.00381
	3453.26	0.00309	3453.81	-0.0002697	3453.86	-0.000346279	3453.26	-0.00384
	3453.27	0.00311	3453.82	-0.000266745	3453.87	-0.000459254	3453.27	-0.00386
	3453.28	0.00313	3453.83	-0.000270721	3453.88	-0.000567512	3453.28	-0.00387
	3453.29	0.00316	3453.84	-0.000286412	3453.89	-0.000663625	3453.29	-0.00389
	3453.3	0.00318	3453.85	-0.000317745	3453.9	-0.000740272	3453.3	-0.0039
	3453.31	0.0032	3453.86	-0.000366504	3453.91	-0.000786461	3453.31	-0.00391
	3453.32	0.00323	3453.87	-0.0004316	3453.92	-0.00080945	3453.32	-0.00391
	3453.33	0.00325	3453.88	-0.000507079	3453.93	-0.000826627	3453.33	-0.00392
	3453.34	0.00328	3453.89	-0.000581827	3453.94	-0.000828373	3453.34	-0.00392
	3453.35	0.0033	3453.9	-0.000641114	3453.95	-0.000845826	3453.35	-0.00392
	3453.36	0.00332	3453.91	-0.000670515	3453.96	-0.0008443	3453.36	-0.00392
	3453.37	0.00335	3453.92	-0.000661356	3453.97	-0.00083958	3453.37	-0.00391
	3453.38	0.00337	3453.93	-0.000614662	3453.98	-0.000826499	3453.38	-0.0039
	3453.39	0.00339	3453.94	-0.000540372	3453.99	-0.000812817	3453.39	-0.0039
	3453.4	0.00341	3453.95	-0.000451639	3454	-0.000796551	3453.4	-0.00389
	3453.41	0.00344	3453.96	-0.000358002	3454.01	-0.000763888	3453.41	-0.00387
	3453.42	0.00346	3453.97	-0.000262408	3454.02	-0.000736683	3453.42	-0.00386
	3453.43	0.00348	3453.98	-0.000163558	3454.03	-0.000697198	3453.43	-0.00384
	3453.44	0.0035	3453.99	-6.1947e-05	3454.04	-0.000637076	3453.44	-0.00383
	3453.45	0.00352	3454	3.78621e-05	3454.05	-0.000592524	3453.45	-0.00381
	3453.46	0.00354	3454.01	0.000129456	3454.06	-0.000530163	3453.46	-0.00379
	3453.47	0.00356	3454.02	0.000209853	3454.07	-0.000478165	3453.47	-0.00376
	3453.48	0.00358	3454.03	0.000282217	3454.08	-0.000439006	3453.48	-0.00374
	3453.49	0.0036	3454.04	0.000353459	3454.09	-0.000396569	3453.49	-0.00372
	3453.5	0.00362	3454.05	0.000428715	3454.1	-0.000383099	3453.5	-0.00369
	3453.51	0.00364	3454.06	0.000505989	3454.11	-0.000375156	3453.51	-0.00367
	3453.52	0.00365	3454.07	0.00057797	3454.12	-0.000400119	3453.52	-0.00364
	3453.53	0.00367	3454.08	0.000637659	3454.13	-0.000402359	3453.53	-0.00362
	3453.54	0.00369	3454.09	0.00068413	3454.14	-0.00043701	3453.54	-0.00359
	3453.55	0.0037	3454.1	0.000723535	3454.15	-0.000480302	3453.55	-0.00356
	3453.56	0.00372	3454.11	0.000764503	3454.16	-0.000528603	3453.56	-0.00353
	3453.57	0.00373	3454.12	0.00081222	3454.17	-0.000581791	3453.57	-0.0035
	3453.58	0.00374	3454.13	0.000866329	3454.18	-0.000623486	3453.58	-0.00348
	3453.59	0.00375	3454.14	0.000922039	3454.19	-0.000646897	3453.59	-0.00345
	3453.6	0.00376	3454.15	0.000973989	3454.2	-0.000645711	3453.6	-0.00342
	3453.61	0.00377	3454.16	0.00102	3454.21	-0.000639318	3453.61	-0.00339
	3453.62	0.00378	3454.17	0.00106	3454.22	-0.000615068	3453.62	-0.00336
	3453.63	0.00379	3454.18	0.00109	3454.23	-0.000581955	3453.63	-0.00334
	3453.64	0.0038	3454.19	0.00112	3454.24	-0.00054813	3453.64	-0.00331
	3453.65	0.00381	3454.2	0.00115	3454.25	-0.000517988	3453.65	-0.00329
	3453.66	0.00381	3454.21	0.00116	3454.26	-0.000482495	3453.66	-0.00326
	3453.67	0.00382	3454.22	0.00116	3454.27	-0.000434193	3453.67	-0.00324
	3453.68	0.00382	3454.23	0.00114	3454.28	-0.000407283	3453.68	-0.00321
	3453.69	0.00382	3454.24	0.0011	3454.29	-0.000358155	3453.69	-0.00319
	3453.7	0.00382	3454.25	0.00105	3454.3	-0.0003038	3453.7	-0.00317
	3453.71	0.00382	3454.26	0.00101	3454.31	-0.000255591	3453.71	-0.00315
	3453.72	0.00382	3454.27	0.000990362	3454.32	-0.000189031	3453.72	-0.00313
	3453.73	0.00382	3454.28	0.000986133	3454.33	-0.00012247	3453.73	-0.00311
	3453.74	0.00382	3454.29	0.000997015	3454.34	-6.81445e-05	3453.74	-0.0031
	3453.75	0.00382	3454.3	0.00101	3454.35	-7.04107e-06	3453.75	-0.00308
	3453.76	0.00381	3454.31	0.00103	3454.36	4.82416e-05	3453.76	-0.00307
	3453.77	0.0038	3454.32	0.00104	3454.37	8.6983e-05	3453.77	-0.00306
	3453.78	0.0038	3454.33	0.00104	3454.38	0.000105403	3453.78	-0.00305
	3453.79	0.00379	3454.34	0.00104	3454.39	0.000129272	3453.79	-0.00304
	3453.8	0.00378	3454.35	0.00105	3454.4	0.000150271	3453.8	-0.00304
	3453.81	0.00377	3454.36	0.00107	3454.41	0.000172755	3453.81	-0.00303
	3453.82	0.00376	3454.37	0.0011	3454.42	0.000202214	3453.82	-0.00303
	3453.83	0.00374	3454.38	0.00113	3454.43	0.000231325	3453.83	-0.00303
	3453.84	0.00373	3454.39	0.00115	3454.44	0.00026471	3453.84	-0.00303
	3453.85	0.00371	3454.4	0.00115	3454.45	0.000306798	3453.85	-0.00303
	3453.86	0.0037	3454.41	0.00113	3454.46	0.00033585	3453.86	-0.00304
	3453.87	0.00368	3454.42	0.00109	3454.47	0.000375873	3453.87	-0.00304
	3453.88	0.00366	3454.43	0.00104	3454.48	0.000402721	3453.88	-0.00305
	3453.89	0.00364	3454.44	0.000996027	3454.49	0.000415708	3453.89	-0.00306
	3453.9	0.00362	3454.45	0.000952529	3454.5	0.00042908	3453.9	-0.00308
	3453.91	0.0036	3454.46	0.000910202	3454.51	0.000432455	3453.91	-0.00309
	3453.92	0.00358	3454.47	0.000868194	3454.52	0.000442544	3453.92	-0.00311
	3453.93	0.00355	3454.48	0.000826661	3454.53	0.000450212	3453.93	-0.00313
	3453.94	0.00353	3454.49	0.000786584	3454.54	0.000458749	3453.94	-0.00315
	3453.95	0.0035	3454.5	0.000748078	3454.55	0.000486026	3453.95	-0.00317
	3453.96	0.00348	3454.51	0.000711113	3454.56	0.000492779	3453.96	-0.00319
	3453.97	0.00345	3454.52	0.000676751	3454.57	0.000500815	3453.97	-0.00322
	3453.98	0.00342	3454.53	0.000646946	3454.58	0.000514097	3453.98	-0.00324
	3453.99	0.00339	3454.54	0.000623156	3454.59	0.000502595	3453.99	-0.00327
	3454	0.00336	3454.55	0.000604628	3454.6	0.000474584	3454	-0.0033
	3454.01	0.00333	3454.56	0.000589165	3454.61	0.000443765	3454.01	-0.00334
	3454.02	0.0033	3454.57	0.000574271	3454.62	0.000395675	3454.02	-0.00337
	3454.03	0.00326	3454.58	0.000557985	3454.63	0.000331465	3454.03	-0.0034
	3454.04	0.00323	3454.59	0.000539577	3454.64	0.000284689	3454.04	-0.00344
	3454.05	0.00319	3454.6	0.00052026	3454.65	0.000224317	3454.05	-0.00348
	3454.06	0.00316	3454.61	0.000504137	3454.66	0.000162349	3454.06	-0.00351
	3454.07	0.00312	3454.62	0.0004973	3454.67	0.000106568	3454.07	-0.00355
	3454.08	0.00309	3454.63	0.00050429	3454.68	5.39415e-05	3454.08	-0.00359
	3454.09	0.00305	3454.64	0.00052508	3454.69	-7.79528e-06	3454.09	-0.00363
	3454.1	0.00301	3454.65	0.000554213	3454.7	-6.09704e-05	3454.1	-0.00367
	3454.11	0.00297	3454.66	0.000581428	3454.71	-0.000127755	3454.11	-0.00372
	3454.12	0.00293	3454.67	0.000595334	3454.72	-0.000205405	3454.12	-0.00376
	3454.13	0.00289	3454.68	0.000587948	3454.73	-0.000322308	3454.13	-0.0038
	3454.14	0.00285	3454.69	0.00055823	3454.74	-0.000452188	3454.14	-0.00384
	3454.15	0.00281	3454.7	0.000511803	3454.75	-0.000583353	3454.15	-0.00389
	3454.16	0.00277	3454.71	0.000455604	3454.76	-0.000715918	3454.16	-0.00393
	3454.17	0.00273	3454.72	0.000392149	3454.77	-0.000830246	3454.17	-0.00398
	3454.18	0.00269	3454.73	0.000317994	3454.78	-0.000920251	3454.18	-0.00402
	3454.19	0.00265	3454.74	0.000226659	3454.79	-0.000993253	3454.19	-0.00406
	3454.2	0.00261	3454.75	0.000113986	3454.8	-0.00107	3454.2	-0.0041
	3454.21	0.00256	3454.76	-1.93611e-05	3454.81	-0.00111	3454.21	-0.00415
	3454.22	0.00252	3454.77	-0.000168216	3454.82	-0.00117	3454.22	-0.00419
	3454.23	0.00248	3454.78	-0.000324814	3454.83	-0.00121	3454.23	-0.00423
	3454.24	0.00244	3454.79	-0.000479829	3454.84	-0.00127	3454.24	-0.00427
	3454.25	0.00239	3454.8	-0.00062445	3454.85	-0.00131	3454.25	-0.00431
	3454.26	0.00235	3454.81	-0.000752575	3454.86	-0.00135	3454.26	-0.00435
	3454.27	0.00231	3454.82	-0.000864261	3454.87	-0.00138	3454.27	-0.00438
	3454.28	0.00227	3454.83	-0.000965822	3454.88	-0.0014	3454.28	-0.00442
	3454.29	0.00223	3454.84	-0.00107	3454.89	-0.0014	3454.29	-0.00445
	3454.3	0.00218	3454.85	-0.00117	3454.9	-0.00138	3454.3	-0.00448
	3454.31	0.00214	3454.86	-0.00129	3454.91	-0.00134	3454.31	-0.00452
	3454.32	0.0021	3454.87	-0.00139	3454.92	-0.00124	3454.32	-0.00454
	3454.33	0.00206	3454.88	-0.00147	3454.93	-0.00112	3454.33	-0.00457
	3454.34	0.00202	3454.89	-0.00151	3454.94	-0.000974754	3454.34	-0.0046
	3454.35	0.00198	3454.9	-0.0015	3454.95	-0.000799691	3454.35	-0.00462
	3454.36	0.00194	3454.91	-0.00144	3454.96	-0.000609831	3454.36	-0.00464
	3454.37	0.0019	3454.92	-0.00135	3454.97	-0.000419553	3454.37	-0.00466
	3454.38	0.00186	3454.93	-0.00126	3454.98	-0.000252151	3454.38	-0.00468
	3454.39	0.00183	3454.94	-0.00116	3454.99	-7.27708e-05	3454.39	-0.00469
	3454.4	0.00179	3454.95	-0.00109	3455	9.11969e-05	3454.4	-0.0047
	3454.41	0.00175	3454.96	-0.00104	3455.01	0.000248026	3454.41	-0.00471
	3454.42	0.00172	3454.97	-0.000999656	3455.02	0.000408139	3454.42	-0.00472
	3454.43	0.00168	3454.98	-0.0009673	3455.03	0.000554651	3454.43	-0.00472
	3454.44	0.00165	3454.99	-0.000933284	3455.04	0.000692517	3454.44	-0.00472
	3454.45	0.00162	3455	-0.000894509	3455.05	0.000811091	3454.45	-0.00472
	3454.46	0.00158	3455.01	-0.000853339	3455.06	0.000943898	3454.46	-0.00472
	3454.47	0.00155	3455.02	-0.000815996	3455.07	0.00108	3454.47	-0.00471
	3454.48	0.00152	3455.03	-0.000788624	3455.08	0.00123	3454.48	-0.0047
	3454.49	0.00149	3455.04	-0.000773416	3455.09	0.00137	3454.49	-0.00469
	3454.5	0.00146	3455.05	-0.000767614	3455.1	0.00151	3454.5	-0.00467
	3454.51	0.00143	3455.06	-0.000765848	3455.11	0.00164	3454.51	-0.00465
	3454.52	0.00141	3455.07	-0.000763548	3455.12	0.00174	3454.52	-0.00463
	3454.53	0.00138	3455.08	-0.000759023	3455.13	0.00185	3454.53	-0.0046
	3454.54	0.00136	3455.09	-0.000753055	3455.14	0.00193	3454.54	-0.00457
	3454.55	0.00133	3455.1	-0.000746833	3455.15	0.00202	3454.55	-0.00454
	3454.56	0.00131	3455.11	-0.000740101	3455.16	0.0021	3454.56	-0.00451
	3454.57	0.00129	3455.12	-0.000730988	3455.17	0.00218	3454.57	-0.00447
	3454.58	0.00127	3455.13	-0.000716563	3455.18	0.00226	3454.58	-0.00443
	3454.59	0.00125	3455.14	-0.000695481	3455.19	0.00234	3454.59	-0.00438
	3454.6	0.00123	3455.15	-0.000669342	3455.2	0.00241	3454.6	-0.00434
	3454.61	0.00122	3455.16	-0.000643341	3455.21	0.00249	3454.61	-0.00429
	3454.62	0.0012	3455.17	-0.000623442	3455.22	0.00256	3454.62	-0.00423
	3454.63	0.00119	3455.18	-0.000614089	3455.23	0.00263	3454.63	-0.00418
	3454.64	0.00117	3455.19	-0.000615999	3455.24	0.0027	3454.64	-0.00412
	3454.65	0.00116	3455.2	-0.000626686	3455.25	0.00276	3454.65	-0.00406
	3454.66	0.00115	3455.21	-0.000640885	3455.26	0.00281	3454.66	-0.00399
	3454.67	0.00114	3455.22	-0.000651164	3455.27	0.00286	3454.67	-0.00393
	3454.68	0.00114	3455.23	-0.000649212	3455.28	0.00292	3454.68	-0.00386
	3454.69	0.00113	3455.24	-0.000628801	3455.29	0.00297	3454.69	-0.00379
	3454.7	0.00112	3455.25	-0.000588772	3455.3	0.00301	3454.7	-0.00371
	3454.71	0.00112	3455.26	-0.000535801	3455.31	0.00304	3454.71	-0.00364
	3454.72	0.00112	3455.27	-0.000483483	3455.32	0.00306	3454.72	-0.00356
	3454.73	0.00112	3455.28	-0.000448648	3455.33	0.00303	3454.73	-0.00348
	3454.74	0.00112	3455.29	-0.000445581	3455.34	0.003	3454.74	-0.00339
	3454.75	0.00112	3455.3	-0.000481612	3455.35	0.00295	3454.75	-0.00331
	3454.76	0.00112	3455.31	-0.000555179	3455.36	0.00288	3454.76	-0.00322
	3454.77	0.00112	3455.32	-0.00065709	3455.37	0.00283	3454.77	-0.00313
	3454.78	0.00113	3455.33	-0.000774217	3455.38	0.00277	3454.78	-0.00304
	3454.79	0.00114	3455.34	-0.000893792	3455.39	0.00271	3454.79	-0.00295
	3454.8	0.00114	3455.35	-0.001	3455.4	0.0026	3454.8	-0.00286
	3454.81	0.00115	3455.36	-0.0011	3455.41	0.00249	3454.81	-0.00276
	3454.82	0.00116	3455.37	-0.00117	3455.42	0.00233	3454.82	-0.00267
	3454.83	0.00117	3455.38	-0.00122	3455.43	0.00217	3454.83	-0.00257
	3454.84	0.00119	3455.39	-0.00125	3455.44	0.00201	3454.84	-0.00248
	3454.85	0.0012	3455.4	-0.00126	3455.45	0.00186	3454.85	-0.00238
	3454.86	0.00122	3455.41	-0.00126	3455.46	0.00172	3454.86	-0.00228
	3454.87	0.00123	3455.42	-0.00126	3455.47	0.0016	3454.87	-0.00218
	3454.88	0.00125	3455.43	-0.00125	3455.48	0.00147	3454.88	-0.00208
	3454.89	0.00127	3455.44	-0.00123	3455.49	0.00135	3454.89	-0.00198
	3454.9	0.00129	3455.45	-0.00119	3455.5	0.00123	3454.9	-0.00188
	3454.91	0.00131	3455.46	-0.00113	3455.51	0.0011	3454.91	-0.00178
	3454.92	0.00133	3455.47	-0.00106	3455.52	0.00097441	3454.92	-0.00169
	3454.93	0.00135	3455.48	-0.000976186	3455.53	0.000840545	3454.93	-0.00159
	3454.94	0.00137	3455.49	-0.000896343	3455.54	0.000710803	3454.94	-0.00149
	3454.95	0.0014	3455.5	-0.000823127	3455.55	0.00059536	3454.95	-0.00139
	3454.96	0.00142	3455.51	-0.000762994	3455.56	0.000502562	3454.96	-0.00129
	3454.97	0.00145	3455.52	-0.000722304	3455.57	0.000419746	3454.97	-0.0012
	3454.98	0.00147	3455.53	-0.000705339	3455.58	0.00034307	3454.98	-0.0011
	3454.99	0.0015	3455.54	-0.000712214	3455.59	0.00027052	3454.99	-0.00101
	3455	0.00153	3455.55	-0.000736765	3455.6	0.000184695	3455	-0.000918992
	3455.01	0.00156	3455.56	-0.000767803	3455.61	9.74398e-05	3455.01	-0.000828412
	3455.02	0.00158	3455.57	-0.000791475	3455.62	2.29529e-05	3455.02	-0.000739417
	3455.03	0.00161	3455.58	-0.000795632	3455.63	-5.29607e-05	3455.03	-0.000652128
	3455.04	0.00165	3455.59	-0.00077219	3455.64	-0.000102046	3455.04	-0.000566666
	3455.05	0.00168	3455.6	-0.000719094	3455.65	-0.000118924	3455.05	-0.000483145
	3455.06	0.00171	3455.61	-0.00064123	3455.66	-0.000102267	3455.06	-0.00040168
	3455.07	0.00174	3455.62	-0.000550438	3455.67	-6.1066e-05	3455.07	-0.000322379
	3455.08	0.00177	3455.63	-0.000463226	3455.68	4.84293e-06	3455.08	-0.000245346
	3455.09	0.0018	3455.64	-0.000396472	3455.69	8.20835e-05	3455.09	-0.000170682
	3455.1	0.00184	3455.65	-0.000362011	3455.7	0.000161685	3455.1	-9.84852e-05
	3455.11	0.00187	3455.66	-0.000362256	3455.71	0.000231115	3455.11	-2.88463e-05
	3455.12	0.00191	3455.67	-0.000390189	3455.72	0.000307512	3455.12	3.81469e-05
	3455.13	0.00194	3455.68	-0.000433403	3455.73	0.000372504	3455.13	0.000102412
	3455.14	0.00197	3455.69	-0.000479629	3455.74	0.0004323	3455.14	0.000163871
	3455.15	0.00201	3455.7	-0.000519366	3455.75	0.000486021	3455.15	0.000222451
	3455.16	0.00204	3455.71	-0.000545519	3455.76	0.000538003	3455.16	0.000278085
	3455.17	0.00208	3455.72	-0.000551275	3455.77	0.000570481	3455.17	0.000330711
	3455.18	0.00211	3455.73	-0.000529661	3455.78	0.000607468	3455.18	0.000380273
	3455.19	0.00215	3455.74	-0.000475848	3455.79	0.000639292	3455.19	0.00042672
	3455.2	0.00218	3455.75	-0.000389645	3455.8	0.000677054	3455.2	0.000470006
	3455.21	0.00222	3455.76	-0.000276798	3455.81	0.000727868	3455.21	0.000510091
	3455.22	0.00225	3455.77	-0.000148108	3455.82	0.000776216	3455.22	0.000546944
	3455.23	0.00229	3455.78	-1.75731e-05	3455.83	0.000830074	3455.23	0.000580534
	3455.24	0.00232	3455.79	0.000100212	3455.84	0.000860705	3455.24	0.000610841
	3455.25	0.00235	3455.8	0.000193007	3455.85	0.000876533	3455.25	0.000637848
	3455.26	0.00239	3455.81	0.000253708	3455.86	0.000888799	3455.26	0.000661546
	3455.27	0.00242	3455.82	0.000281184	3455.87	0.000892011	3455.27	0.000681931
	3455.28	0.00246	3455.83	0.00027855	3455.88	0.00086967	3455.28	0.000699004
	3455.29	0.00249	3455.84	0.000250283	3455.89	0.000840186	3455.29	0.000712773
	3455.3	0.00252	3455.85	0.00020017	3455.9	0.000796239	3455.3	0.000723252
	3455.31	0.00255	3455.86	0.000130292	3455.91	0.000719388	3455.31	0.000730461
	3455.32	0.00259	3455.87	4.23506e-05	3455.92	0.000634975	3455.32	0.000734426
	3455.33	0.00262	3455.88	-6.21043e-05	3455.93	0.000563809	3455.33	0.000735177
	3455.34	0.00265	3455.89	-0.000180299	3455.94	0.000483194	3455.34	0.000732752
	3455.35	0.00268	3455.9	-0.000306157	3455.95	0.000401754	3455.35	0.000727193
	3455.36	0.00271	3455.91	-0.000430369	3455.96	0.000329044	3455.36	0.000718549
	3455.37	0.00274	3455.92	-0.000541557	3455.97	0.000240184	3455.37	0.000706873
	3455.38	0.00277	3455.93	-0.000629548	3455.98	0.000153562	3455.38	0.000692224
	3455.39	0.0028	3455.94	-0.000688877	3455.99	6.3644e-05	3455.39	0.000674666
	3455.4	0.00282	3455.95	-0.0007199	3456	-8.87621e-07	3455.4	0.000654268
	3455.41	0.00285	3455.96	-0.000728235	3456.01	-3.7059e-05	3455.41	0.000631104
	3455.42	0.00288	3455.97	-0.000723111	3456.02	-5.53973e-05	3455.42	0.000605253
	3455.43	0.0029	3455.98	-0.000715511	3456.03	-5.63841e-05	3455.43	0.000576798
	3455.44	0.00293	3455.99	-0.000716753	3456.04	-1.25502e-05	3455.44	0.000545827
	3455.45	0.00295	3456	-0.000737499	3456.05	4.21728e-05	3455.45	0.000512431
	3455.46	0.00298	3456.01	-0.000785547	3456.06	0.000134325	3455.46	0.000476707
	3455.47	0.003	3456.02	-0.00086277	3456.07	0.000214472	3455.47	0.000438754
	3455.48	0.00302	3456.03	-0.000962614	3456.08	0.000311619	3455.48	0.000398675
	3455.49	0.00304	3456.04	-0.00107	3456.09	0.000383586	3455.49	0.000356577
	3455.5	0.00306	3456.05	-0.00117	3456.1	0.000420151	3455.5	0.000312571
	3455.51	0.00308	3456.06	-0.00125	3456.11	0.000425182	3455.51	0.000266768
	3455.52	0.0031	3456.07	-0.00129	3456.12	0.00041336	3455.52	0.000219285
	3455.53	0.00312	3456.08	-0.00131	3456.13	0.000395198	3455.53	0.00017024
	3455.54	0.00314	3456.09	-0.00129	3456.14	0.000375552	3455.54	0.000119752
	3455.55	0.00315	3456.1	-0.00125	3456.15	0.000348538	3455.55	6.79454e-05
	3455.56	0.00317	3456.11	-0.0012	3456.16	0.000321933	3455.56	1.49431e-05
	3455.57	0.00318	3456.12	-0.00114	3456.17	0.000310239	3455.57	-3.9129e-05
	3455.58	0.0032	3456.13	-0.0011	3456.18	0.000287733	3455.58	-9.41438e-05
	3455.59	0.00321	3456.14	-0.00108	3456.19	0.000261001	3455.59	-0.000149973
	3455.6	0.00322	3456.15	-0.00109	3456.2	0.000236702	3455.6	-0.000206489
	3455.61	0.00323	3456.16	-0.00114	3456.21	0.000188755	3455.61	-0.000263561
	3455.62	0.00324	3456.17	-0.00124	3456.22	0.000132567	3455.62	-0.00032106
	3455.63	0.00325	3456.18	-0.00138	3456.23	5.60349e-05	3455.63	-0.000378857
	3455.64	0.00326	3456.19	-0.00156	3456.24	-3.27825e-05	3455.64	-0.000436822
	3455.65	0.00327	3456.2	-0.00174	3456.25	-0.000140547	3455.65	-0.000494827
	3455.66	0.00328	3456.21	-0.0019	3456.26	-0.000252894	3455.66	-0.000552743
	3455.67	0.00329	3456.22	-0.00204	3456.27	-0.000383519	3455.67	-0.000610443
	3455.68	0.00329	3456.23	-0.00213	3456.28	-0.000541031	3455.68	-0.000667801
	3455.69	0.0033	3456.24	-0.0022	3456.29	-0.00071595	3455.69	-0.000724694
	3455.7	0.0033	3456.25	-0.00223	3456.3	-0.000894749	3455.7	-0.000780998
	3455.71	0.0033	3456.26	-0.00225	3456.31	-0.00109	3455.71	-0.000836593
	3455.72	0.00331	3456.27	-0.00226	3456.32	-0.00124	3455.72	-0.000891359
	3455.73	0.00331	3456.28	-0.00226	3456.33	-0.00138	3455.73	-0.000945182
	3455.74	0.00331	3456.29	-0.00224	3456.34	-0.00149	3455.74	-0.000997948
	3455.75	0.00331	3456.3	-0.0022	3456.35	-0.00156	3455.75	-0.00105
	3455.76	0.00331	3456.31	-0.00213	3456.36	-0.00162	3455.76	-0.0011
	3455.77	0.00331	3456.32	-0.00202	3456.37	-0.00166	3455.77	-0.00115
	3455.78	0.0033	3456.33	-0.00189	3456.38	-0.00168	3455.78	-0.0012
	3455.79	0.0033	3456.34	-0.00175	3456.39	-0.0017	3455.79	-0.00124
	3455.8	0.0033	3456.35	-0.00162	3456.4	-0.0017	3455.8	-0.00129
	3455.81	0.00329	3456.36	-0.00151	3456.41	-0.00171	3455.81	-0.00133
	3455.82	0.00329	3456.37	-0.00142	3456.42	-0.00172	3455.82	-0.00137
	3455.83	0.00328	3456.38	-0.00137	3456.43	-0.00171	3455.83	-0.00141
	3455.84	0.00328	3456.39	-0.00135	3456.44	-0.0017	3455.84	-0.00144
	3455.85	0.00327	3456.4	-0.00136	3456.45	-0.00166	3455.85	-0.00148
	3455.86	0.00326	3456.41	-0.00138	3456.46	-0.00162	3455.86	-0.00151
	3455.87	0.00325	3456.42	-0.00139	3456.47	-0.0016	3455.87	-0.00154
	3455.88	0.00324	3456.43	-0.00138	3456.48	-0.00157	3455.88	-0.00157
	3455.89	0.00323	3456.44	-0.00133	3456.49	-0.00157	3455.89	-0.0016
	3455.9	0.00322	3456.45	-0.00126	3456.5	-0.00157	3455.9	-0.00162
	3455.91	0.00321	3456.46	-0.00118	3456.51	-0.00156	3455.91	-0.00164
	3455.92	0.0032	3456.47	-0.0011	3456.52	-0.00154	3455.92	-0.00166
	3455.93	0.00319	3456.48	-0.00102	3456.53	-0.00151	3455.93	-0.00167
	3455.94	0.00318	3456.49	-0.000967935	3456.54	-0.00146	3455.94	-0.00169
	3455.95	0.00317	3456.5	-0.000928999	3456.55	-0.0014	3455.95	-0.0017
	3455.96	0.00315	3456.51	-0.000906935	3456.56	-0.00133	3455.96	-0.00171
	3455.97	0.00314	3456.52	-0.000900166	3456.57	-0.00125	3455.97	-0.00171
	3455.98	0.00312	3456.53	-0.000905235	3456.58	-0.00114	3455.98	-0.00172
	3455.99	0.00311	3456.54	-0.000916998	3456.59	-0.00104	3455.99	-0.00172
	3456	0.00309	3456.55	-0.000928575	3456.6	-0.000906862	3456	-0.00171
	3456.01	0.00308	3456.56	-0.000931121	3456.61	-0.000809435	3456.01	-0.00171
	3456.02	0.00306	3456.57	-0.000915313	3456.62	-0.00070645	3456.02	-0.0017
	3456.03	0.00305	3456.58	-0.000873868	3456.63	-0.000634789	3456.03	-0.00169
	3456.04	0.00303	3456.59	-0.000805815	3456.64	-0.000601139	3456.04	-0.00168
	3456.05	0.00301	3456.6	-0.00071779	3456.65	-0.000563806	3456.05	-0.00167
	3456.06	0.003	3456.61	-0.000622032	3456.66	-0.000559308	3456.06	-0.00165
	3456.07	0.00298	3456.62	-0.000531899	3456.67	-0.000539126	3456.07	-0.00163
	3456.08	0.00296	3456.63	-0.000458298	3456.68	-0.00054188	3456.08	-0.00161
	3456.09	0.00294	3456.64	-0.000407497	3456.69	-0.000529105	3456.09	-0.00159
	3456.1	0.00292	3456.65	-0.000380366	3456.7	-0.00050022	3456.1	-0.00156
	3456.11	0.0029	3456.66	-0.000372741	3456.71	-0.00045057	3456.11	-0.00153
	3456.12	0.00288	3456.67	-0.000376413	3456.72	-0.000404523	3456.12	-0.0015
	3456.13	0.00286	3456.68	-0.000382822	3456.73	-0.000345112	3456.13	-0.00147
	3456.14	0.00284	3456.69	-0.000386726	3456.74	-0.000277811	3456.14	-0.00144
	3456.15	0.00282	3456.7	-0.000388628	3456.75	-0.000214727	3456.15	-0.0014
	3456.16	0.0028	3456.71	-0.000393899	3456.76	-0.000169079	3456.16	-0.00136
	3456.17	0.00278	3456.72	-0.000408994	3456.77	-0.000124152	3456.17	-0.00132
	3456.18	0.00276	3456.73	-0.000437911	3456.78	-7.64094e-05	3456.18	-0.00128
	3456.19	0.00274	3456.74	-0.000479267	3456.79	-2.74488e-05	3456.19	-0.00124
	3456.2	0.00272	3456.75	-0.000527422	3456.8	-7.32974e-06	3456.2	-0.00119
	3456.21	0.0027	3456.76	-0.000575382	3456.81	4.8427e-05	3456.21	-0.00115
	3456.22	0.00268	3456.77	-0.000618081	3456.82	8.66393e-05	3456.22	-0.0011
	3456.23	0.00266	3456.78	-0.000651495	3456.83	0.000134457	3456.23	-0.00105
	3456.24	0.00263	3456.79	-0.000671293	3456.84	0.00017715	3456.24	-0.001
	3456.25	0.00261	3456.8	-0.000673407	3456.85	0.000242577	3456.25	-0.000950912
	3456.26	0.00259	3456.81	-0.000658008	3456.86	0.000298104	3456.26	-0.000899582
	3456.27	0.00257	3456.82	-0.000632865	3456.87	0.000350555	3456.27	-0.000847469
	3456.28	0.00254	3456.83	-0.00061264	3456.88	0.000400327	3456.28	-0.000794679
	3456.29	0.00252	3456.84	-0.00061315	3456.89	0.000460464	3456.29	-0.000741317
	3456.3	0.0025	3456.85	-0.000644355	3456.9	0.000504058	3456.3	-0.000687492
	3456.31	0.00247	3456.86	-0.000707692	3456.91	0.000545853	3456.31	-0.00063331
	3456.32	0.00245	3456.87	-0.000798515	3456.92	0.00059194	3456.32	-0.00057888
	3456.33	0.00243	3456.88	-0.000910889	3456.93	0.000629179	3456.33	-0.000524309
	3456.34	0.0024	3456.89	-0.00104	3456.94	0.000655046	3456.34	-0.000469707
	3456.35	0.00238	3456.9	-0.00118	3456.95	0.000675763	3456.35	-0.000415179
	3456.36	0.00236	3456.91	-0.00133	3456.96	0.000690264	3456.36	-0.000360834
	3456.37	0.00233	3456.92	-0.00148	3456.97	0.000714787	3456.37	-0.000306777
	3456.38	0.00231	3456.93	-0.00161	3456.98	0.000732622	3456.38	-0.000253113
	3456.39	0.00228	3456.94	-0.00172	3456.99	0.000752165	3456.39	-0.000199946
	3456.4	0.00226	3456.95	-0.0018	3457	0.00076887	3456.4	-0.000147379
	3456.41	0.00223	3456.96	-0.00187	3457.01	0.000791843	3456.41	-9.55117e-05
	3456.42	0.00221	3456.97	-0.00192	3457.02	0.000819915	3456.42	-4.44437e-05
	3456.43	0.00219	3456.98	-0.00198	3457.03	0.000824757	3456.43	5.72828e-06
	3456.44	0.00216	3456.99	-0.00204	3457.04	0.000832232	3456.44	5.49095e-05
	3456.45	0.00214	3457	-0.0021	3457.05	0.000841098	3456.45	0.000103008
	3456.46	0.00211	3457.01	-0.00217	3457.06	0.000840072	3456.46	0.000149933
	3456.47	0.00209	3457.02	-0.00223	3457.07	0.000825708	3456.47	0.000195599
	3456.48	0.00206	3457.03	-0.0023	3457.08	0.000822733	3456.48	0.00023992
	3456.49	0.00204	3457.04	-0.00236	3457.09	0.000819821	3456.49	0.000282817
	3456.5	0.00201	3457.05	-0.00241	3457.1	0.000843596	3456.5	0.000324211
	3456.51	0.00199	3457.06	-0.00245	3457.11	0.000881131	3456.51	0.000364027
	3456.52	0.00196	3457.07	-0.00248	3457.12	0.00093835	3456.52	0.000402196
	3456.53	0.00194	3457.08	-0.0025	3457.13	0.000990659	3456.53	0.000438648
	3456.54	0.00191	3457.09	-0.00252	3457.14	0.00105	3456.54	0.000473321
	3456.55	0.00189	3457.1	-0.00255	3457.15	0.00108	3456.55	0.000506154
	3456.56	0.00186	3457.11	-0.0026	3457.16	0.00111	3456.56	0.000537092
	3456.57	0.00184	3457.12	-0.00267	3457.17	0.00112	3456.57	0.000566083
	3456.58	0.00181	3457.13	-0.00276	3457.18	0.00113	3456.58	0.000593079
	3456.59	0.00179	3457.14	-0.00286	3457.19	0.00117	3456.59	0.000618036
	3456.6	0.00176	3457.15	-0.00298	3457.2	0.00121	3456.6	0.000640914
	3456.61	0.00174	3457.16	-0.0031	3457.21	0.00128	3456.61	0.00066168
	3456.62	0.00171	3457.17	-0.00322	3457.22	0.00136	3456.62	0.000680302
	3456.63	0.00169	3457.18	-0.00333	3457.23	0.00144	3456.63	0.000696753
	3456.64	0.00166	3457.19	-0.00341	3457.24	0.00151	3456.64	0.000711013
	3456.65	0.00164	3457.2	-0.00348	3457.25	0.00156	3456.65	0.000723063
	3456.66	0.00161	3457.21	-0.00353	3457.26	0.00161	3456.66	0.000732891
	3456.67	0.00159	3457.22	-0.00356	3457.27	0.00163	3456.67	0.000740487
	3456.68	0.00157	3457.23	-0.00359	3457.28	0.00166	3456.68	0.000745849
	3456.69	0.00154	3457.24	-0.00362	3457.29	0.00167	3456.69	0.000748977
	3456.7	0.00152	3457.25	-0.00365	3457.3	0.00167	3456.7	0.000749874
	3456.71	0.00149	3457.26	-0.00366	3457.31	0.00166	3456.71	0.000748552
	3456.72	0.00147	3457.27	-0.00366	3457.32	0.00162	3456.72	0.000745022
	3456.73	0.00145	3457.28	-0.00363	3457.33	0.00157	3456.73	0.000739304
	3456.74	0.00142	3457.29	-0.00359	3457.34	0.00151	3456.74	0.000731419
	3456.75	0.0014	3457.3	-0.00352	3457.35	0.00146	3456.75	0.000721393
	3456.76	0.00138	3457.31	-0.00344	3457.36	0.00139	3456.76	0.000709258
	3456.77	0.00136	3457.32	-0.00336	3457.37	0.00132	3456.77	0.000695047
	3456.78	0.00133	3457.33	-0.00327	3457.38	0.00124	3456.78	0.000678799
	3456.79	0.00131	3457.34	-0.0032	3457.39	0.00115	3456.79	0.000660556
	3456.8	0.00129	3457.35	-0.00314	3457.4	0.00108	3456.8	0.000640364
	3456.81	0.00127	3457.36	-0.0031	3457.41	0.000983951	3456.81	0.000618273
	3456.82	0.00125	3457.37	-0.00308	3457.42	0.000885554	3456.82	0.000594336
	3456.83	0.00123	3457.38	-0.00309	3457.43	0.000786079	3456.83	0.000568609
	3456.84	0.00121	3457.39	-0.00311	3457.44	0.000683372	3456.84	0.000541153
	3456.85	0.00119	3457.4	-0.00315	3457.45	0.000556768	3456.85	0.000512029
	3456.86	0.00117	3457.41	-0.00321	3457.46	0.00044232	3456.86	0.000481304
	3456.87	0.00115	3457.42	-0.00327	3457.47	0.000322142	3456.87	0.000449046
	3456.88	0.00113	3457.43	-0.00332	3457.48	0.000198967	3456.88	0.000415328
	3456.89	0.00112	3457.44	-0.00337	3457.49	8.65688e-05	3456.89	0.000380222
	3456.9	0.0011	3457.45	-0.00341	3457.5	-2.02584e-05	3456.9	0.000343805
	3456.91	0.00108	3457.46	-0.00344	3457.51	-0.000121449	3456.91	0.000306156
	3456.92	0.00107	3457.47	-0.00346	3457.52	-0.000236299	3456.92	0.000267354
	3456.93	0.00105	3457.48	-0.00347	3457.53	-0.000345633	3456.93	0.000227483
	3456.94	0.00104	3457.49	-0.00346	3457.54	-0.000496933	3456.94	0.000186627
	3456.95	0.00102	3457.5	-0.00342	3457.55	-0.000629137	3456.95	0.000144871
	3456.96	0.00101	3457.51	-0.00337	3457.56	-0.000768842	3456.96	0.000102302
	3456.97	0.0009936	3457.52	-0.00331	3457.57	-0.000907122	3456.97	5.90079e-05
	3456.98	0.000981097	3457.53	-0.00323	3457.58	-0.00103	3456.98	1.50784e-05
	3456.99	0.000969276	3457.54	-0.00314	3457.59	-0.00113	3456.99	-2.93968e-05
	3457	0.000958155	3457.55	-0.00304	3457.6	-0.00123	3457	-7.4327e-05
	3457.01	0.000947754	3457.56	-0.00293	3457.61	-0.00132	3457.01	-0.000119621
	3457.02	0.000938092	3457.57	-0.00283	3457.62	-0.00138	3457.02	-0.000165188
	3457.03	0.000929185	3457.58	-0.00274	3457.63	-0.00145	3457.03	-0.000210936
	3457.04	0.000921053	3457.59	-0.00266	3457.64	-0.0015	3457.04	-0.000256774
	3457.05	0.000913712	3457.6	-0.0026	3457.65	-0.00152	3457.05	-0.000302611
	3457.06	0.00090718	3457.61	-0.00256	3457.66	-0.00153	3457.06	-0.000348356
	3457.07	0.000901472	3457.62	-0.00253	3457.67	-0.00152	3457.07	-0.00039392
	3457.08	0.000896606	3457.63	-0.00251	3457.68	-0.00149	3457.08	-0.000439212
	3457.09	0.000892596	3457.64	-0.00249	3457.69	-0.00145	3457.09	-0.000484145
	3457.1	0.000889457	3457.65	-0.00248	3457.7	-0.0014	3457.1	-0.000528631
	3457.11	0.000887204	3457.66	-0.00247	3457.71	-0.00133	3457.11	-0.000572584
	3457.12	0.00088585	3457.67	-0.00246	3457.72	-0.00126	3457.12	-0.00061592
	3457.13	0.000885408	3457.68	-0.00245	3457.73	-0.00116	3457.13	-0.000658556
	3457.14	0.000885891	3457.69	-0.00242	3457.74	-0.00106	3457.14	-0.000700411
	3457.15	0.00088731	3457.7	-0.00237	3457.75	-0.00091506	3457.15	-0.000741405
	3457.16	0.000889675	3457.71	-0.00229	3457.76	-0.000757529	3457.16	-0.000781461
	3457.17	0.000892997	3457.72	-0.00219	3457.77	-0.000566765	3457.17	-0.000820504
	3457.18	0.000897285	3457.73	-0.00205	3457.78	-0.000364196	3457.18	-0.000858461
	3457.19	0.000902546	3457.74	-0.0019	3457.79	-0.000173378	3457.19	-0.000895262
	3457.2	0.000908789	3457.75	-0.00173	3457.8	2.76737e-05	3457.2	-0.000930838
	3457.21	0.00091602	3457.76	-0.00157	3457.81	0.00019979	3457.21	-0.000965124
	3457.22	0.000924244	3457.77	-0.00143	3457.82	0.000357813	3457.22	-0.000998058
	3457.23	0.000933465	3457.78	-0.0013	3457.83	0.000513971	3457.23	-0.00103
	3457.24	0.000943688	3457.79	-0.00117	3457.84	0.000642475	3457.24	-0.00106
	3457.25	0.000954914	3457.8	-0.00106	3457.85	0.000758482	3457.25	-0.00109
	3457.26	0.000967144	3457.81	-0.000939173	3457.86	0.000878007	3457.26	-0.00112
	3457.27	0.000980381	3457.82	-0.00081789	3457.87	0.000993643	3457.27	-0.00114
	3457.28	0.000994622	3457.83	-0.000696267	3457.88	0.00111	3457.28	-0.00116
	3457.29	0.00101	3457.84	-0.000580935	3457.89	0.00122	3457.29	-0.00119
	3457.3	0.00103	3457.85	-0.000478672	3457.9	0.00134	3457.3	-0.00121
	3457.31	0.00104	3457.86	-0.000393361	3457.91	0.00147	3457.31	-0.00122
	3457.32	0.00106	3457.87	-0.00032437	3457.92	0.00157	3457.32	-0.00124
	3457.33	0.00108	3457.88	-0.000267585	3457.93	0.00168	3457.33	-0.00126
	3457.34	0.0011	3457.89	-0.000217928	3457.94	0.00175	3457.34	-0.00127
	3457.35	0.00112	3457.9	-0.000169785	3457.95	0.0018	3457.35	-0.00128
	3457.36	0.00114	3457.91	-0.000118491	3457.96	0.00183	3457.36	-0.00129
	3457.37	0.00117	3457.92	-6.12822e-05	3457.97	0.00184	3457.37	-0.0013
	3457.38	0.00119	3457.93	-6.23655e-07	3457.98	0.00186	3457.38	-0.0013
	3457.39	0.00122	3457.94	5.55209e-05	3457.99	0.00188	3457.39	-0.00131
	3457.4	0.00124	3457.95	9.61069e-05	3458	0.00191	3457.4	-0.00131
	3457.41	0.00127	3457.96	0.000113014	3458.01	0.00195	3457.41	-0.00131
	3457.42	0.0013	3457.97	0.00010692	3458.02	0.00201	3457.42	-0.0013
	3457.43	0.00132	3457.98	8.74823e-05	3458.03	0.00204	3457.43	-0.0013
	3457.44	0.00135	3457.99	6.93928e-05	3458.04	0.00208	3457.44	-0.00129
	3457.45	0.00138	3458	6.39947e-05	3458.05	0.00212	3457.45	-0.00129
	3457.46	0.00142	3458.01	7.54113e-05	3458.06	0.00214	3457.46	-0.00128
	3457.47	0.00145	3458.02	0.000100994	3458.07	0.00214	3457.47	-0.00126
	3457.48	0.00148	3458.03	0.000136901	3458.08	0.00212	3457.48	-0.00125
	3457.49	0.00151	3458.04	0.000183002	3458.09	0.00208	3457.49	-0.00124
	3457.5	0.00155	3458.05	0.000243938	3458.1	0.00202	3457.5	-0.00122
	3457.51	0.00158	3458.06	0.000324837	3458.11	0.00196	3457.51	-0.0012
	3457.52	0.00162	3458.07	0.000426648	3458.12	0.0019	3457.52	-0.00118
	3457.53	0.00165	3458.08	0.000542555	3458.13	0.00183	3457.53	-0.00116
	3457.54	0.00169	3458.09	0.000658905	3458.14	0.00178	3457.54	-0.00113
	3457.55	0.00173	3458.1	0.000759337	3458.15	0.00172	3457.55	-0.00111
	3457.56	0.00176	3458.11	0.000829391	3458.16	0.00166	3457.56	-0.00108
	3457.57	0.0018	3458.12	0.000861353	3458.17	0.00158	3457.57	-0.00105
	3457.58	0.00184	3458.13	0.00085534	3458.18	0.0015	3457.58	-0.00102
	3457.59	0.00188	3458.14	0.000817998	3458.19	0.00141	3457.59	-0.000991828
	3457.6	0.00192	3458.15	0.000758863	3458.2	0.00132	3457.6	-0.000959491
	3457.61	0.00196	3458.16	0.000686719	3458.21	0.00124	3457.61	-0.000925919
	3457.62	0.002	3458.17	0.000607999	3458.22	0.00115	3457.62	-0.00089117
	3457.63	0.00204	3458.18	0.000528222	3458.23	0.00108	3457.63	-0.000855308
	3457.64	0.00208	3458.19	0.000453528	3458.24	0.000998665	3457.64	-0.000818398
	3457.65	0.00212	3458.2	0.000390414	3458.25	0.000930187	3457.65	-0.000780504
	3457.66	0.00216	3458.21	0.000343926	3458.26	0.000860642	3457.66	-0.000741693
	3457.67	0.0022	3458.22	0.000316618	3458.27	0.000806763	3457.67	-0.000702035
	3457.68	0.00224	3458.23	0.000308752	3458.28	0.000753219	3457.68	-0.000661597
	3457.69	0.00228	3458.24	0.000320646	3458.29	0.000691098	3457.69	-0.000620452
	3457.7	0.00232	3458.25	0.000354109	3458.3	0.000638141	3457.7	-0.000578669
	3457.71	0.00236	3458.26	0.000410897	3458.31	0.000575531	3457.71	-0.000536321
	3457.72	0.00241	3458.27	0.000488858	3458.32	0.00051798	3457.72	-0.00049348
	3457.73	0.00245	3458.28	0.000579783	3458.33	0.000454255	3457.73	-0.000450219
	3457.74	0.00249	3458.29	0.000671039	3458.34	0.000408276	3457.74	-0.000406612
	3457.75	0.00253	3458.3	0.000750129	3458.35	0.000366865	3457.75	-0.000362732
	3457.76	0.00257	3458.31	0.000808769	3458.36	0.000341855	3457.76	-0.000318653
	3457.77	0.00261	3458.32	0.000844183	3458.37	0.000328631	3457.77	-0.000274448
	3457.78	0.00265	3458.33	0.000859286	3458.38	0.000326563	3457.78	-0.000230191
	3457.79	0.00269	3458.34	0.000861666	3458.39	0.000348309	3457.79	-0.000185955
	3457.8	0.00273	3458.35	0.00086226	3458.4	0.00036387	3457.8	-0.000141813
	3457.81	0.00277	3458.36	0.000872407	3458.41	0.000394117	3457.81	-9.78369e-05
	3457.82	0.0028	3458.37	0.000899171	3458.42	0.000437303	3457.82	-5.40985e-05
	3457.83	0.00284	3458.38	0.000941664	3458.43	0.000473358	3457.83	-1.06686e-05
	3457.84	0.00288	3458.39	0.000990888	3458.44	0.000525243	3457.84	3.23826e-05
	3457.85	0.00292	3458.4	0.00103	3458.45	0.000546849	3457.85	7.4986e-05
	3457.86	0.00295	3458.41	0.00106	3458.46	0.000576132	3457.86	0.000117074
	3457.87	0.00299	3458.42	0.00107	3458.47	0.000598906	3457.87	0.000158579
	3457.88	0.00302	3458.43	0.00106	3458.48	0.000607947	3457.88	0.000199435
	3457.89	0.00306	3458.44	0.00103	3458.49	0.000622733	3457.89	0.000239579
	3457.9	0.00309	3458.45	0.00101	3458.5	0.000607521	3457.9	0.000278948
	3457.91	0.00312	3458.46	0.000976604	3458.51	0.000608186	3457.91	0.00031748
	3457.92	0.00315	3458.47	0.000941258	3458.52	0.000590228	3457.92	0.000355115
	3457.93	0.00318	3458.48	0.000899754	3458.53	0.000554671	3457.93	0.000391795
	3457.94	0.00321	3458.49	0.000852567	3458.54	0.000528683	3457.94	0.000427464
	3457.95	0.00324	3458.5	0.000803939	3458.55	0.000486034	3457.95	0.000462068
	3457.96	0.00327	3458.51	0.000760755	3458.56	0.000433066	3457.96	0.000495554
	3457.97	0.0033	3458.52	0.000730971	3458.57	0.000380708	3457.97	0.000527871
	3457.98	0.00333	3458.53	0.000720079	3458.58	0.00032699	3457.98	0.00055897
	3457.99	0.00335	3458.54	0.000729663	3458.59	0.000276255	3457.99	0.000588804
	3458	0.00337	3458.55	0.00075658	3458.6	0.000241399	3458	0.00061733
	3458.01	0.0034	3458.56	0.000794465	3458.61	0.000211801	3458.01	0.000644505
	3458.02	0.00342	3458.57	0.000836921	3458.62	0.000204245	3458.02	0.000670288
	3458.03	0.00344	3458.58	0.000878376	3458.63	0.00019484	3458.03	0.000694642
	3458.04	0.00346	3458.59	0.000913394	3458.64	0.00017638	3458.04	0.000717531
	3458.05	0.00348	3458.6	0.000936457	3458.65	0.000165775	3458.05	0.00073892
	3458.06	0.0035	3458.61	0.000941785	3458.66	0.000108677	3458.06	0.00075878
	3458.07	0.00351	3458.62	0.000926188	3458.67	5.52248e-05	3458.07	0.00077708
	3458.08	0.00353	3458.63	0.000889286	3458.68	-2.12205e-05	3458.08	0.000793795
	3458.09	0.00354	3458.64	0.000833463	3458.69	-0.000106263	3458.09	0.0008089
	3458.1	0.00355	3458.65	0.000761602	3458.7	-0.000183757	3458.1	0.000822374
	3458.11	0.00357	3458.66	0.000676288	3458.71	-0.000265391	3458.11	0.000834195
	3458.12	0.00358	3458.67	0.000580328	3458.72	-0.000332293	3458.12	0.000844349
	3458.13	0.00358	3458.68	0.000478006	3458.73	-0.000369179	3458.13	0.000852819
	3458.14	0.00359	3458.69	0.0003752	3458.74	-0.000397731	3458.14	0.000859592
	3458.15	0.0036	3458.7	0.000277067	3458.75	-0.000395036	3458.15	0.000864659
	3458.16	0.0036	3458.71	0.000186812	3458.76	-0.000375924	3458.16	0.000868012
	3458.17	0.00361	3458.72	0.000106178	3458.77	-0.000346603	3458.17	0.000869644
	3458.18	0.00361	3458.73	3.79478e-05	3458.78	-0.000296268	3458.18	0.000869552
	3458.19	0.00361	3458.74	-1.32438e-05	3458.79	-0.000242937	3458.19	0.000867736
	3458.2	0.00361	3458.75	-4.12792e-05	3458.8	-0.000180391	3458.2	0.000864195
	3458.21	0.00361	3458.76	-4.06019e-05	3458.81	-0.000114451	3458.21	0.000858933
	3458.22	0.00361	3458.77	-7.46486e-06	3458.82	-4.22611e-05	3458.22	0.000851954
	3458.23	0.0036	3458.78	5.93705e-05	3458.83	1.21635e-05	3458.23	0.000843267
	3458.24	0.0036	3458.79	0.00015803	3458.84	7.58263e-05	3458.24	0.00083288
	3458.25	0.00359	3458.8	0.000283361	3458.85	9.8499e-05	3458.25	0.000820805
	3458.26	0.00358	3458.81	0.000426673	3458.86	0.000129714	3458.26	0.000807055
	3458.27	0.00357	3458.82	0.000577605	3458.87	0.000139949	3458.27	0.000791645
	3458.28	0.00356	3458.83	0.000727524	3458.88	0.000145618	3458.28	0.000774591
	3458.29	0.00355	3458.84	0.000870302	3458.89	0.000164236	3458.29	0.000755913
	3458.3	0.00354	3458.85	0.001	3458.9	0.000203657	3458.3	0.000735631
	3458.31	0.00353	3458.86	0.00111	3458.91	0.00025403	3458.31	0.000713768
	3458.32	0.00351	3458.87	0.0012	3458.92	0.000322022	3458.32	0.000690346
	3458.33	0.0035	3458.88	0.00125	3458.93	0.000382983	3458.33	0.000665392
	3458.34	0.00348	3458.89	0.00127	3458.94	0.000455142	3458.34	0.000638933
	3458.35	0.00346	3458.9	0.00125	3458.95	0.000524934	3458.35	0.000610996
	3458.36	0.00344	3458.91	0.00121	3458.96	0.000578965	3458.36	0.000581612
	3458.37	0.00342	3458.92	0.00116	3458.97	0.000639271	3458.37	0.000550811
	3458.38	0.0034	3458.93	0.00111	3458.98	0.000685934	3458.38	0.000518627
	3458.39	0.00337	3458.94	0.00106	3458.99	0.000740636	3458.39	0.000485092
	3458.4	0.00335	3458.95	0.00101	3459	0.000803074	3458.4	0.000450242
	3458.41	0.00333	3458.96	0.00096573	3459.01	0.000866463	3458.41	0.000414113
	3458.42	0.0033	3458.97	0.000914704	3459.02	0.000940171	3458.42	0.00037674
	3458.43	0.00327	3458.98	0.000863952	3459.03	0.00101	3458.43	0.000338164
	3458.44	0.00325	3458.99	0.000820664	3459.04	0.0011	3458.44	0.000298421
	3458.45	0.00322	3459	0.000792791	3459.05	0.00121	3458.45	0.000257553
	3458.46	0.00319	3459.01	0.000786413	3459.06	0.00132	3458.46	0.000215599
	3458.47	0.00316	3459.02	0.000805252	3459.07	0.00144	3458.47	0.000172601
	3458.48	0.00312	3459.03	0.000849275	3459.08	0.00156	3458.48	0.000128601
	3458.49	0.00309	3459.04	0.000915714	3459.09	0.00166	3458.49	8.36409e-05
	3458.5	0.00306	3459.05	0.000998889	3459.1	0.00176	3458.5	3.77646e-05
	3458.51	0.00303	3459.06	0.00109	3459.11	0.00183	3458.51	-8.98457e-06
	3458.52	0.00299	3459.07	0.00119	3459.12	0.00189	3458.52	-5.65623e-05
	3458.53	0.00296	3459.08	0.00127	3459.13	0.00192	3458.53	-0.000104924
	3458.54	0.00292	3459.09	0.00135	3459.14	0.00195	3458.54	-0.000154025
	3458.55	0.00288	3459.1	0.00141	3459.15	0.00195	3458.55	-0.00020382
	3458.56	0.00285	3459.11	0.00146	3459.16	0.00193	3458.56	-0.000254263
	3458.57	0.00281	3459.12	0.00149	3459.17	0.00192	3458.57	-0.000305309
	3458.58	0.00277	3459.13	0.00152	3459.18	0.00188	3458.58	-0.000356911
	3458.59	0.00273	3459.14	0.00153	3459.19	0.00185	3458.59	-0.000409024
	3458.6	0.00269	3459.15	0.00152	3459.2	0.00181	3458.6	-0.000461602
	3458.61	0.00265	3459.16	0.00149	3459.21	0.00177	3458.61	-0.000514599
	3458.62	0.00261	3459.17	0.00143	3459.22	0.00174	3458.62	-0.000567968
	3458.63	0.00257	3459.18	0.00136	3459.23	0.00169	3458.63	-0.000621663
	3458.64	0.00253	3459.19	0.00126	3459.24	0.00167	3458.64	-0.000675639
	3458.65	0.00249	3459.2	0.00115	3459.25	0.00165	3458.65	-0.000729849
	3458.66	0.00245	3459.21	0.00103	3459.26	0.00164	3458.66	-0.000784248
	3458.67	0.00241	3459.22	0.000923737	3459.27	0.00164	3458.67	-0.00083879
	3458.68	0.00237	3459.23	0.000824936	3459.28	0.00167	3458.68	-0.00089343
	3458.69	0.00233	3459.24	0.000736845	3459.29	0.00168	3458.69	-0.000948123
	3458.7	0.00228	3459.25	0.000656756	3459.3	0.00168	3458.7	-0.001
	3458.71	0.00224	3459.26	0.000581922	3459.31	0.00167	3458.71	-0.00106
	3458.72	0.0022	3459.27	0.000513355	3459.32	0.00165	3458.72	-0.00111
	3458.73	0.00216	3459.28	0.000456402	3459.33	0.00162	3458.73	-0.00117
	3458.74	0.00211	3459.29	0.00041971	3459.34	0.00159	3458.74	-0.00122
	3458.75	0.00207	3459.3	0.0004111	3459.35	0.00156	3458.75	-0.00127
	3458.76	0.00203	3459.31	0.000434118	3459.36	0.00153	3458.76	-0.00133
	3458.77	0.00198	3459.32	0.000484309	3459.37	0.00151	3458.77	-0.00138
	3458.78	0.00194	3459.33	0.000550301	3459.38	0.00148	3458.78	-0.00144
	3458.79	0.0019	3459.34	0.000618184	3459.39	0.00146	3458.79	-0.00149
	3458.8	0.00186	3459.35	0.000678713	3459.4	0.00142	3458.8	-0.00154
	3458.81	0.00181	3459.36	0.000730393	3459.41	0.00139	3458.81	-0.00159
	3458.82	0.00177	3459.37	0.000778558	3459.42	0.00137	3458.82	-0.00164
	3458.83	0.00173	3459.38	0.000830895	3459.43	0.00132	3458.83	-0.00169
	3458.84	0.00169	3459.39	0.000892816	3459.44	0.00127	3458.84	-0.00175
	3458.85	0.00165	3459.4	0.000965504	3459.45	0.00122	3458.85	-0.00179
	3458.86	0.0016	3459.41	0.00105	3459.46	0.00115	3458.86	-0.00184
	3458.87	0.00156	3459.42	0.00113	3459.47	0.00107	3458.87	-0.00189
	3458.88	0.00152	3459.43	0.00121	3459.48	0.000981441	3458.88	-0.00194
	3458.89	0.00148	3459.44	0.00127	3459.49	0.000910586	3458.89	-0.00199
	3458.9	0.00144	3459.45	0.00132	3459.5	0.00085876	3458.9	-0.00203
	3458.91	0.0014	3459.46	0.00134	3459.51	0.000804424	3458.91	-0.00208
	3458.92	0.00136	3459.47	0.00134	3459.52	0.000763109	3458.92	-0.00212
	3458.93	0.00132	3459.48	0.00133	3459.53	0.000726316	3458.93	-0.00217
	3458.94	0.00128	3459.49	0.0013	3459.54	0.000672008	3458.94	-0.00221
	3458.95	0.00124	3459.5	0.00126	3459.55	0.000623395	3458.95	-0.00225
	3458.96	0.00121	3459.51	0.00122	3459.56	0.000578494	3458.96	-0.00229
	3458.97	0.00117	3459.52	0.00118	3459.57	0.000534802	3458.97	-0.00233
	3458.98	0.00113	3459.53	0.00114	3459.58	0.000488299	3458.98	-0.00237
	3458.99	0.00109	3459.54	0.00111	3459.59	0.000459946	3458.99	-0.00241
	3459	0.00106	3459.55	0.00108	3459.6	0.000437033	3459	-0.00244
	3459.01	0.00102	3459.56	0.00108	3459.61	0.000415884	3459.01	-0.00248
	3459.02	0.000985191	3459.57	0.0011	3459.62	0.000408891	3459.02	-0.00251
	3459.03	0.000950162	3459.58	0.00114	3459.63	0.000392242	3459.03	-0.00255
	3459.04	0.00091565	3459.59	0.00118	3459.64	0.000390739	3459.04	-0.00258
	3459.05	0.000881666	3459.6	0.00121	3459.65	0.000369629	3459.05	-0.00261
	3459.06	0.000848221	3459.61	0.00122	3459.66	0.000358814	3459.06	-0.00264
	3459.07	0.000815325	3459.62	0.0012	3459.67	0.000336079	3459.07	-0.00266
	3459.08	0.000782989	3459.63	0.00118	3459.68	0.000328856	3459.08	-0.00269
	3459.09	0.000751221	3459.64	0.00115	3459.69	0.000336943	3459.09	-0.00272
	3459.1	0.000720033	3459.65	0.00112	3459.7	0.000351202	3459.1	-0.00274
	3459.11	0.000689431	3459.66	0.00109	3459.71	0.000378281	3459.11	-0.00276
	3459.12	0.000659425	3459.67	0.00108	3459.72	0.000401802	3459.12	-0.00278
	3459.13	0.000630023	3459.68	0.00106	3459.73	0.000419486	3459.13	-0.0028
	3459.14	0.000601234	3459.69	0.00105	3459.74	0.000428886	3459.14	-0.00282
	3459.15	0.000573063	3459.7	0.00104	3459.75	0.000452806	3459.15	-0.00284
	3459.16	0.000545519	3459.71	0.00102	3459.76	0.000474071	3459.16	-0.00285
	3459.17	0.000518609	3459.72	0.001	3459.77	0.000524256	3459.17	-0.00287
	3459.18	0.000492339	3459.73	0.000987685	3459.78	0.00058583	3459.18	-0.00288
	3459.19	0.000466716	3459.74	0.000973473	3459.79	0.000650385	3459.19	-0.00289
	3459.2	0.000441745	3459.75	0.000964862	3459.8	0.000699583	3459.2	-0.0029
	3459.21	0.000417434	3459.76	0.000961207	3459.81	0.000736398	3459.21	-0.00291
	3459.22	0.000393787	3459.77	0.000957736	3459.82	0.000763772	3459.22	-0.00292
	3459.23	0.00037081	3459.78	0.000946034	3459.83	0.000787829	3459.23	-0.00292
	3459.24	0.000348509	3459.79	0.000916654	3459.84	0.000818654	3459.24	-0.00293
	3459.25	0.000326888	3459.8	0.000862497	3459.85	0.000852894	3459.25	-0.00293
	3459.26	0.000305953	3459.81	0.000780805	3459.86	0.000920828	3459.26	-0.00293
	3459.27	0.000285709	3459.82	0.000673494	3459.87	0.00102	3459.27	-0.00293
	3459.28	0.00026616	3459.83	0.000548073	3459.88	0.00111	3459.28	-0.00293
	3459.29	0.000247311	3459.84	0.000416827	3459.89	0.00123	3459.29	-0.00292
	3459.3	0.000229167	3459.85	0.000295742	3459.9	0.00136	3459.3	-0.00292
	3459.31	0.000211731	3459.86	0.000199074	3459.91	0.00149	3459.31	-0.00291
	3459.32	0.000195009	3459.87	0.000135636	3459.92	0.00164	3459.32	-0.0029
	3459.33	0.000179004	3459.88	0.000105799	3459.93	0.00175	3459.33	-0.00289
	3459.34	0.000163721	3459.89	0.000104192	3459.94	0.00189	3459.34	-0.00288
	3459.35	0.000149162	3459.9	0.000123145	3459.95	0.00199	3459.35	-0.00287
	3459.36	0.000135334	3459.91	0.000156166	3459.96	0.0021	3459.36	-0.00285
	3459.37	0.000122238	3459.92	0.000199188	3459.97	0.00218	3459.37	-0.00284
	3459.38	0.00010988	3459.93	0.000250614	3459.98	0.00224	3459.38	-0.00282
	3459.39	9.82616e-05	3459.94	0.000308804	3459.99	0.00229	3459.39	-0.0028
	3459.4	8.73878e-05	3459.95	0.000370169	3460	0.00234	3459.4	-0.00278
	3459.41	7.72618e-05	3459.96	0.000427065	3460.01	0.00238	3459.41	-0.00276
	3459.42	6.78869e-05	3459.97	0.000469484	3460.02	0.00243	3459.42	-0.00273
	3459.43	5.92665e-05	3459.98	0.000488613	3460.03	0.00248	3459.43	-0.00271
	3459.44	5.14038e-05	3459.99	0.000481745	3460.04	0.00252	3459.44	-0.00268
	3459.45	4.43021e-05	3460	0.000454559	3460.05	0.00256	3459.45	-0.00266
	3459.46	3.79643e-05	3460.01	0.000418953	3460.06	0.00257	3459.46	-0.00263
	3459.47	3.23933e-05	3460.02	0.000387585	3460.07	0.00258	3459.47	-0.0026
	3459.48	2.7592e-05	3460.03	0.000368764	3460.08	0.00259	3459.48	-0.00257
	3459.49	2.35631e-05	3460.04	0.000364464	3460.09	0.0026	3459.49	-0.00254
	3459.5	2.0309e-05	3460.05	0.00037114	3460.1	0.00262	3459.5	-0.0025
	3459.51	1.78322e-05	3460.06	0.000383832	3460.11	0.00265	3459.51	-0.00247
	3459.52	1.61349e-05	3460.07	0.000399768	3460.12	0.00268	3459.52	-0.00243
	3459.53	1.52192e-05	3460.08	0.00041855	3460.13	0.00271	3459.53	-0.0024
	3459.54	1.50868e-05	3460.09	0.000441249	3460.14	0.00275	3459.54	-0.00236
	3459.55	1.57395e-05	3460.1	0.000468035	3460.15	0.00277	3459.55	-0.00232
	3459.56	1.71786e-05	3460.11	0.000497491	3460.16	0.0028	3459.56	-0.00228
	3459.57	1.94052e-05	3460.12	0.000526379	3460.17	0.00282	3459.57	-0.00224
	3459.58	2.24205e-05	3460.13	0.000550215	3460.18	0.00284	3459.58	-0.0022
	3459.59	2.62248e-05	3460.14	0.00056355	3460.19	0.00284	3459.59	-0.00216
	3459.6	3.08187e-05	3460.15	0.00056153	3460.2	0.0028	3459.6	-0.00211
	3459.61	3.62021e-05	3460.16	0.000541135	3460.21	0.00275	3459.61	-0.00207
	3459.62	4.23748e-05	3460.17	0.000505683	3460.22	0.00268	3459.62	-0.00203
	3459.63	4.93361e-05	3460.18	0.000465071	3460.23	0.00261	3459.63	-0.00198
	3459.64	5.70849e-05	3460.19	0.000434642	3460.24	0.00254	3459.64	-0.00193
	3459.65	6.56199e-05	3460.2	0.000430562	3460.25	0.00248	3459.65	-0.00189
	3459.66	7.49392e-05	3460.21	0.000464012	3460.26	0.00242	3459.66	-0.00184
	3459.67	8.50406e-05	3460.22	0.000537635	3460.27	0.00235	3459.67	-0.00179
	3459.68	9.59214e-05	3460.23	0.000646586	3460.28	0.00229	3459.68	-0.00175
	3459.69	0.000107578	3460.24	0.000779965	3460.29	0.00222	3459.69	-0.0017
	3459.7	0.000120008	3460.25	0.000923839	3460.3	0.00216	3459.7	-0.00165
	3459.71	0.000133205	3460.26	0.00106	3460.31	0.00211	3459.71	-0.0016
	3459.72	0.000147167	3460.27	0.00119	3460.32	0.00208	3459.72	-0.00155
	3459.73	0.000161886	3460.28	0.00129	3460.33	0.00206	3459.73	-0.0015
	3459.74	0.000177358	3460.29	0.00136	3460.34	0.00206	3459.74	-0.00145
	3459.75	0.000193576	3460.3	0.00142	3460.35	0.00205	3459.75	-0.0014
	3459.76	0.000210532	3460.31	0.00148	3460.36	0.00203	3459.76	-0.00136
	3459.77	0.00022822	3460.32	0.00152	3460.37	0.00203	3459.77	-0.00131
	3459.78	0.00024663	3460.33	0.00157	3460.38	0.00201	3459.78	-0.00126
	3459.79	0.000265754	3460.34	0.00162	3460.39	0.00202	3459.79	-0.00121
	3459.8	0.000285581	3460.35	0.00165	3460.4	0.00202	3459.8	-0.00116
	3459.81	0.000306102	3460.36	0.00167	3460.41	0.00202	3459.81	-0.00111
	3459.82	0.000327305	3460.37	0.00169	3460.42	0.00201	3459.82	-0.00106
	3459.83	0.000349179	3460.38	0.00171	3460.43	0.00197	3459.83	-0.00102
	3459.84	0.00037171	3460.39	0.00173	3460.44	0.00192	3459.84	-0.000969208
	3459.85	0.000394886	3460.4	0.00176	3460.45	0.00186	3459.85	-0.000922738
	3459.86	0.000418691	3460.41	0.0018	3460.46	0.00178	3459.86	-0.000876843
	3459.87	0.000443112	3460.42	0.00183	3460.47	0.0017	3459.87	-0.000831576
	3459.88	0.000468132	3460.43	0.00185	3460.48	0.00163	3459.88	-0.000786989
	3459.89	0.000493734	3460.44	0.00185	3460.49	0.00154	3459.89	-0.000743133
	3459.9	0.000519902	3460.45	0.00184	3460.5	0.00145	3459.9	-0.00070006
	3459.91	0.000546618	3460.46	0.0018	3460.51	0.00133	3459.91	-0.000657819
	3459.92	0.000573861	3460.47	0.00175	3460.52	0.0012	3459.92	-0.000616457
	3459.93	0.000601613	3460.48	0.00168	3460.53	0.00108	3459.93	-0.000576022
	3459.94	0.000629853	3460.49	0.0016	3460.54	0.000953057	3459.94	-0.000536559
	3459.95	0.00065856	3460.5	0.00151	3460.55	0.00084748	3459.95	-0.000498113
	3459.96	0.000687711	3460.51	0.00142	3460.56	0.000769325	3459.96	-0.000460726
	3459.97	0.000717283	3460.52	0.00134	3460.57	0.000712195	3459.97	-0.000424438
	3459.98	0.000747252	3460.53	0.00126	3460.58	0.000662059	3459.98	-0.00038929
	3459.99	0.000777595	3460.54	0.00119	3460.59	0.000610206	3459.99	-0.000355317
	3460	0.000808285	3460.55	0.00112	3460.6	0.000574085	3460	-0.000322555
	3460.01	0.000839296	3460.56	0.00104	3460.61	0.000509979	3460.01	-0.000291038
	3460.02	0.000870602	3460.57	0.000960003	3460.62	0.000445997	3460.02	-0.000260797
	3460.03	0.000902174	3460.58	0.000871735	3460.63	0.000375692	3460.03	-0.00023186
	3460.04	0.000933985	3460.59	0.000777479	3460.64	0.000293554	3460.04	-0.000204255
	3460.05	0.000966006	3460.6	0.000674957	3460.65	0.000240324	3460.05	-0.000178004
	3460.06	0.000998206	3460.61	0.000560896	3460.66	0.000215454	3460.06	-0.000153131
	3460.07	0.00103	3460.62	0.000432926	3460.67	0.000206097	3460.07	-0.000129653
	3460.08	0.00106	3460.63	0.000292517	3460.68	0.000244218	3460.08	-0.000107589
	3460.09	0.0011	3460.64	0.000144956	3460.69	0.000297348	3460.09	-8.69513e-05
	3460.1	0.00113	3460.65	-1.13502e-06	3460.7	0.000380795	3460.1	-6.77514e-05
	3460.11	0.00116	3460.66	-0.00013561	3460.71	0.000478295	3460.11	-4.99978e-05
	3460.12	0.00119	3460.67	-0.000249205	3460.72	0.000606641	3460.12	-3.36958e-05
	3460.13	0.00123	3460.68	-0.000335936	3460.73	0.000749529	3460.13	-1.88481e-05
	3460.14	0.00126	3460.69	-0.000394054	3460.74	0.000912337	3460.14	-5.45413e-06
	3460.15	0.00129	3460.7	-0.000427052	3460.75	0.00108	3460.15	6.48957e-06
	3460.16	0.00132	3460.71	-0.000443024	3460.76	0.00124	3460.16	1.69895e-05
	3460.17	0.00136	3460.72	-0.00045266	3460.77	0.0014	3460.17	2.60554e-05
	3460.18	0.00139	3460.73	-0.000465026	3460.78	0.00155	3460.18	3.37001e-05
	3460.19	0.00142	3460.74	-0.000483843	3460.79	0.00169	3460.19	3.99396e-05
	3460.2	0.00145	3460.75	-0.000507328	3460.8	0.00181	3460.2	4.4793e-05
	3460.21	0.00148	3460.76	-0.000531332	3460.81	0.00193	3460.21	4.82829e-05
	3460.22	0.00151	3460.77	-0.000554717	3460.82	0.00202	3460.22	5.04349e-05
	3460.23	0.00154	3460.78	-0.000579888	3460.83	0.00208	3460.23	5.12779e-05
	3460.24	0.00157	3460.79	-0.000611022	3460.84	0.00215	3460.24	5.08442e-05
	3460.25	0.0016	3460.8	-0.000650143	3460.85	0.00219	3460.25	4.91691e-05
	3460.26	0.00163	3460.81	-0.000695959	3460.86	0.00222	3460.26	4.62913e-05
	3460.27	0.00166	3460.82	-0.00074569	3460.87	0.00223	3460.27	4.22529e-05
	3460.28	0.00169	3460.83	-0.000796562	3460.88	0.00223	3460.28	3.70988e-05
	3460.29	0.00171	3460.84	-0.000846744	3460.89	0.0022	3460.29	3.08776e-05
	3460.3	0.00174	3460.85	-0.000895209	3460.9	0.00218	3460.3	2.36407e-05
	3460.31	0.00176	3460.86	-0.000940502	3460.91	0.00216	3460.31	1.54427e-05
	3460.32	0.00179	3460.87	-0.000979773	3460.92	0.00213	3460.32	6.3414e-06
	3460.33	0.00181	3460.88	-0.00101	3460.93	0.0021	3460.33	-3.60243e-06
	3460.34	0.00184	3460.89	-0.00103	3460.94	0.00208	3460.34	-1.4325e-05
	3460.35	0.00186	3460.9	-0.00103	3460.95	0.00205	3460.35	-2.57596e-05
	3460.36	0.00188	3460.91	-0.00101	3460.96	0.00199	3460.36	-3.78366e-05
	3460.37	0.0019	3460.92	-0.000987485	3460.97	0.00192	3460.37	-5.04837e-05
	3460.38	0.00192	3460.93	-0.000950212	3460.98	0.00183	3460.38	-6.36257e-05
	3460.39	0.00194	3460.94	-0.000903815	3460.99	0.00174	3460.39	-7.71848e-05
	3460.4	0.00196	3460.95	-0.00084684	3461	0.00164	3460.4	-9.10807e-05
	3460.41	0.00198	3460.96	-0.000776023	3461.01	0.00153	3460.41	-0.000105231
	3460.42	0.00199	3460.97	-0.000690323	3461.02	0.00144	3460.42	-0.000119549
	3460.43	0.00201	3460.98	-0.000593445	3461.03	0.00135	3460.43	-0.000133949
	3460.44	0.00202	3460.99	-0.000493457	3461.04	0.0013	3460.44	-0.000148341
	3460.45	0.00203	3461	-0.000398968	3461.05	0.00127	3460.45	-0.000162633
	3460.46	0.00204	3461.01	-0.000314419	3461.06	0.00127	3460.46	-0.000176732
	3460.47	0.00205	3461.02	-0.000239049	3461.07	0.00129	3460.47	-0.000190541
	3460.48	0.00206	3461.03	-0.000167522	3461.08	0.00129	3460.48	-0.000203965
	3460.49	0.00207	3461.04	-9.42356e-05	3461.09	0.00128	3460.49	-0.000216904
	3460.5	0.00208	3461.05	-1.73004e-05	3461.1	0.00125	3460.5	-0.000229258
	3460.51	0.00208	3461.06	5.88312e-05	3461.11	0.00115	3460.51	-0.000240926
	3460.52	0.00209	3461.07	0.000124134	3461.12	0.00104	3460.52	-0.000251806
	3460.53	0.00209	3461.08	0.000168197	3461.13	0.000899691	3460.53	-0.000261793
	3460.54	0.00209	3461.09	0.000184946	3461.14	0.000748823	3460.54	-0.000270785
	3460.55	0.00209	3461.1	0.00017525	3461.15	0.000610654	3460.55	-0.000278675
	3460.56	0.00209	3461.11	0.000146335	3461.16	0.0004644	3460.56	-0.000285359
	3460.57	0.00209	3461.12	0.000109383	3461.17	0.000343349	3460.57	-0.00029073
	3460.58	0.00209	3461.13	7.64655e-05	3461.18	0.000263909	3460.58	-0.000294683
	3460.59	0.00208	3461.14	5.75181e-05	3461.19	0.00020891	3460.59	-0.000297111
	3460.6	0.00207	3461.15	5.65409e-05	3461.2	0.0001895	3460.6	-0.000297909
	3460.61	0.00207	3461.16	7.04375e-05	3461.21	0.00020107	3460.61	-0.000296971
	3460.62	0.00206	3461.17	9.01532e-05	3461.22	0.000217274	3460.62	-0.000294191
	3460.63	0.00205	3461.18	0.000106402	3461.23	0.000246341	3460.63	-0.000289466
	3460.64	0.00204	3461.19	0.000114003	3461.24	0.000285724	3460.64	-0.000282692
	3460.65	0.00202	3461.2	0.000113551	3461.25	0.000328488	3460.65	-0.000273766
	3460.66	0.00201	3461.21	0.00010895	3461.26	0.000361042	3460.66	-0.000262587
	3460.67	0.00199	3461.22	0.000104085	3461.27	0.000420309	3460.67	-0.000249054
	3460.68	0.00198	3461.23	0.000101943	3461.28	0.000488202	3460.68	-0.00023307
	3460.69	0.00196	3461.24	0.000104282	3461.29	0.000559627	3460.69	-0.000214537
	3460.7	0.00194	3461.25	0.000112805	3461.3	0.000630649	3460.7	-0.00019336
	3460.71	0.00192	3461.26	0.000128671	3461.31	0.000709073	3460.71	-0.000169447
	3460.72	0.0019	3461.27	0.000152069	3461.32	0.000770891	3460.72	-0.000142707
	3460.73	0.00187	3461.28	0.000181574	3461.33	0.000847399	3460.73	-0.000113051
	3460.74	0.00185	3461.29	0.000213997	3461.34	0.000908282	3460.74	-8.03941e-05
	3460.75	0.00182	3461.3	0.000244925	3461.35	0.000978132	3460.75	-4.46534e-05
	3460.76	0.0018	3461.31	0.000269816	3461.36	0.00104	3460.76	-5.74878e-06
	3460.77	0.00177	3461.32	0.000285589	3461.37	0.0011	3460.77	3.63968e-05
	3460.78	0.00174	3461.33	0.000292434	3461.38	0.00117	3460.78	8.18569e-05
	3460.79	0.00171	3461.34	0.000292063	3461.39	0.00125	3460.79	0.000130702
	3460.8	0.00168	3461.35	0.000286717	3461.4	0.0013	3460.8	0.000182999
	3460.81	0.00165	3461.36	0.000277565	3461.41	0.00136	3460.81	0.00023881
	3460.82	0.00162	3461.37	0.000265114	3461.42	0.00142	3460.82	0.000298195
	3460.83	0.00158	3461.38	0.000252021	3461.43	0.00145	3460.83	0.00036121
	3460.84	0.00155	3461.39	0.000243166	3461.44	0.00147	3460.84	0.000427905
	3460.85	0.00151	3461.4	0.000243314	3461.45	0.0015	3460.85	0.000498328
	3460.86	0.00148	3461.41	0.000253934	3461.46	0.00153	3460.86	0.00057252
	3460.87	0.00144	3461.42	0.000270447	3461.47	0.00158	3460.87	0.00065052
	3460.88	0.0014	3461.43	0.000284081	3461.48	0.00163	3460.88	0.000732361
	3460.89	0.00136	3461.44	0.000284805	3461.49	0.00168	3460.89	0.000818072
	3460.9	0.00132	3461.45	0.000265489	3461.5	0.00174	3460.9	0.000907677
	3460.91	0.00128	3461.46	0.000224543	3461.51	0.00179	3460.91	0.001
	3460.92	0.00124	3461.47	0.000166285	3461.52	0.00183	3460.92	0.0011
	3460.93	0.0012	3461.48	9.90063e-05	3461.53	0.00186	3460.93	0.0012
	3460.94	0.00116	3461.49	3.19293e-05	3461.54	0.00188	3460.94	0.00131
	3460.95	0.00112	3461.5	-2.70324e-05	3461.55	0.0019	3460.95	0.00141
	3460.96	0.00108	3461.51	-7.27486e-05	3461.56	0.00191	3460.96	0.00153
	3460.97	0.00104	3461.52	-0.000103821	3461.57	0.0019	3460.97	0.00164
	3460.98	0.000995071	3461.53	-0.000121874	3461.58	0.00191	3460.98	0.00177
	3460.99	0.000952646	3461.54	-0.000131917	3461.59	0.00192	3460.99	0.00189
	3461	0.000910103	3461.55	-0.000141326	3461.6	0.00193	3461	0.00202
	3461.01	0.000867497	3461.56	-0.000156938	3461.61	0.00195	3461.01	0.00215
	3461.02	0.000824883	3461.57	-0.000182537	3461.62	0.00197	3461.02	0.00229
	3461.03	0.000782315	3461.58	-0.000215584	3461.63	0.00201	3461.03	0.00243
	3461.04	0.000739849	3461.59	-0.000249413	3461.64	0.00206	3461.04	0.00257
	3461.05	0.00069754	3461.6	-0.000276467	3461.65	0.00212	3461.05	0.00272
	3461.06	0.000655444	3461.61	-0.000291757	3461.66	0.00218	3461.06	0.00287
	3461.07	0.000613616	3461.62	-0.000293511	3461.67	0.00223	3461.07	0.00302
	3461.08	0.000572111	3461.63	-0.000282237	3461.68	0.00227	3461.08	0.00318
	3461.09	0.000530985	3461.64	-0.000259898	3461.69	0.00232	3461.09	0.00334
	3461.1	0.000490292	3461.65	-0.000229223	3461.7	0.00235	3461.1	0.00351
	3461.11	0.000450087	3461.66	-0.000194046	3461.71	0.00239	3461.11	0.00368
	3461.12	0.000410423	3461.67	-0.000158856	3461.72	0.00242	3461.12	0.00385
	3461.13	0.000371353	3461.68	-0.00012826	3461.73	0.00247	3461.13	0.00402
	3461.14	0.000332931	3461.69	-0.000105686	3461.74	0.00249	3461.14	0.0042
	3461.15	0.000295208	3461.7	-9.09455e-05	3461.75	0.0025	3461.15	0.00438
	3461.16	0.000258236	3461.71	-8.01087e-05	3461.76	0.0025	3461.16	0.00456
	3461.17	0.000222064	3461.72	-6.67469e-05	3461.77	0.00249	3461.17	0.00474
	3461.18	0.000186742	3461.73	-4.56133e-05	3461.78	0.00246	3461.18	0.00493
	3461.19	0.000152318	3461.74	-1.59933e-05	3461.79	0.0024	3461.19	0.00512
	3461.2	0.00011884	3461.75	1.89714e-05	3461.8	0.00234	3461.2	0.00531
	3461.21	8.63534e-05	3461.76	5.43201e-05	3461.81	0.00225	3461.21	0.0055
	3461.22	5.49025e-05	3461.77	8.64553e-05	3461.82	0.00217	3461.22	0.0057
	3461.23	2.4531e-05	3461.78	0.000114458	3461.83	0.00207	3461.23	0.0059
	3461.24	-4.71929e-06	3461.79	0.000139464	3461.84	0.00195	3461.24	0.00609
	3461.25	-3.28079e-05	3461.8	0.00016365	3461.85	0.00182	3461.25	0.00629
	3461.26	-5.96958e-05	3461.81	0.000190982	3461.86	0.00169	3461.26	0.00649
	3461.27	-8.5346e-05	3461.82	0.000226722	3461.87	0.00155	3461.27	0.0067
	3461.28	-0.000109723	3461.83	0.000277004	3461.88	0.00143	3461.28	0.0069
	3461.29	-0.000132792	3461.84	0.000346624	3461.89	0.00131	3461.29	0.0071
	3461.3	-0.000154522	3461.85	0.000437911	3461.9	0.0012	3461.3	0.00731
	3461.31	-0.000174883	3461.86	0.000550411	3461.91	0.0011	3461.31	0.00751
	3461.32	-0.000193845	3461.87	0.000681758	3461.92	0.00101	3461.32	0.00772
	3461.33	-0.000211384	3461.88	0.00082762	3461.93	0.000895943	3461.33	0.00792
	3461.34	-0.000227474	3461.89	0.000981095	3461.94	0.000776909	3461.34	0.00813
	3461.35	-0.000242093	3461.9	0.00113	3461.95	0.000658451	3461.35	0.00834
	3461.36	-0.000255221	3461.91	0.00127	3461.96	0.000540641	3461.36	0.00854
	3461.37	-0.00026684	3461.92	0.00137	3461.97	0.000413751	3461.37	0.00874
	3461.38	-0.000276934	3461.93	0.00145	3461.98	0.000283739	3461.38	0.00895
	3461.39	-0.000285489	3461.94	0.0015	3461.99	0.000151624	3461.39	0.00915
	3461.4	-0.000292494	3461.95	0.00153	3462	2.36142e-05	3461.4	0.00935
	3461.41	-0.00029794	3461.96	0.00154	3462.01	-7.34398e-05	3461.41	0.00955
	3461.42	-0.000301819	3461.97	0.00157	3462.02	-0.000158304	3461.42	0.00975
	3461.43	-0.000304127	3461.98	0.0016	3462.03	-0.000224237	3461.43	0.00994
	3461.44	-0.000304861	3461.99	0.00165	3462.04	-0.000263215	3461.44	0.01014
	3461.45	-0.000304022	3462	0.0017	3462.05	-0.00027712	3461.45	0.01033
	3461.46	-0.000301611	3462.01	0.00176	3462.06	-0.000277133	3461.46	0.01052
	3461.47	-0.000297633	3462.02	0.00181	3462.07	-0.000253796	3461.47	0.01071
	3461.48	-0.000292095	3462.03	0.00184	3462.08	-0.000231645	3461.48	0.01089
	3461.49	-0.000285006	3462.04	0.00187	3462.09	-0.000204507	3461.49	0.01107
	3461.5	-0.000276378	3462.05	0.00189	3462.1	-0.000161701	3461.5	0.01125
	3461.51	-0.000266224	3462.06	0.00192	3462.11	-0.000120296	3461.51	0.01143
	3461.52	-0.000254559	3462.07	0.00197	3462.12	-8.47782e-05	3461.52	0.0116
	3461.53	-0.000241403	3462.08	0.00205	3462.13	-1.90632e-05	3461.53	0.01177
	3461.54	-0.000226777	3462.09	0.00214	3462.14	4.31143e-05	3461.54	0.01194
	3461.55	-0.000210701	3462.1	0.00226	3462.15	0.000110644	3461.55	0.0121
	3461.56	-0.000193203	3462.11	0.00238	3462.16	0.000167105	3461.56	0.01225
	3461.57	-0.000174307	3462.12	0.00252	3462.17	0.000226881	3461.57	0.01241
	3461.58	-0.000154044	3462.13	0.00264	3462.18	0.000280535	3461.58	0.01256
	3461.59	-0.000132445	3462.14	0.00276	3462.19	0.000348602	3461.59	0.0127
	3461.6	-0.000109543	3462.15	0.00286	3462.2	0.000387689	3461.6	0.01284
	3461.61	-8.53733e-05	3462.16	0.00295	3462.21	0.000420516	3461.61	0.01297
	3461.62	-5.99724e-05	3462.17	0.00302	3462.22	0.000442586	3461.62	0.0131
	3461.63	-3.33795e-05	3462.18	0.00307	3462.23	0.00045052	3461.63	0.01323
	3461.64	-5.63543e-06	3462.19	0.00311	3462.24	0.000478903	3461.64	0.01335
	3461.65	2.32174e-05	3462.2	0.00312	3462.25	0.000509873	3461.65	0.01346
	3461.66	5.31348e-05	3462.21	0.00311	3462.26	0.000563472	3461.66	0.01357
	3461.67	8.40711e-05	3462.22	0.00308	3462.27	0.000618826	3461.67	0.01367
	3461.68	0.000115979	3462.23	0.00302	3462.28	0.000666096	3461.68	0.01377
	3461.69	0.00014881	3462.24	0.00295	3462.29	0.000709127	3461.69	0.01386
	3461.7	0.000182513	3462.25	0.00288	3462.3	0.000729276	3461.7	0.01395
	3461.71	0.000217037	3462.26	0.00281	3462.31	0.000725979	3461.71	0.01403
	3461.72	0.00025233	3462.27	0.00276	3462.32	0.000742791	3461.72	0.0141
	3461.73	0.000288337	3462.28	0.00272	3462.33	0.000746988	3461.73	0.01417
	3461.74	0.000325004	3462.29	0.00269	3462.34	0.000766364	3461.74	0.01423
	3461.75	0.000362274	3462.3	0.00267	3462.35	0.000791013	3461.75	0.01429
	3461.76	0.000400091	3462.31	0.00266	3462.36	0.00083163	3461.76	0.01434
	3461.77	0.000438397	3462.32	0.00266	3462.37	0.000880154	3461.77	0.01438
	3461.78	0.000477134	3462.33	0.00267	3462.38	0.000927966	3461.78	0.01441
	3461.79	0.000516243	3462.34	0.00269	3462.39	0.000967809	3461.79	0.01444
	3461.8	0.000555664	3462.35	0.00272	3462.4	0.000999856	3461.8	0.01447
	3461.81	0.000595336	3462.36	0.00273	3462.41	0.001	3461.81	0.01448
	3461.82	0.000635201	3462.37	0.00272	3462.42	0.000990917	3461.82	0.01449
	3461.83	0.000675197	3462.38	0.00268	3462.43	0.000974377	3461.83	0.0145
	3461.84	0.000715263	3462.39	0.00261	3462.44	0.000935791	3461.84	0.01449
	3461.85	0.000755338	3462.4	0.00251	3462.45	0.000905436	3461.85	0.01448
	3461.86	0.000795363	3462.41	0.00238	3462.46	0.00086983	3461.86	0.01447
	3461.87	0.000835276	3462.42	0.00223	3462.47	0.000814944	3461.87	0.01444
	3461.88	0.000875016	3462.43	0.00209	3462.48	0.000760957	3461.88	0.01441
	3461.89	0.000914525	3462.44	0.00195	3462.49	0.000680393	3461.89	0.01438
	3461.9	0.000953741	3462.45	0.00185	3462.5	0.000596323	3461.9	0.01434
	3461.91	0.000992606	3462.46	0.00178	3462.51	0.00048856	3461.91	0.01429
	3461.92	0.00103	3462.47	0.00174	3462.52	0.000383058	3461.92	0.01423
	3461.93	0.00107	3462.48	0.00172	3462.53	0.00027896	3461.93	0.01417
	3461.94	0.00111	3462.49	0.00172	3462.54	0.000147758	3461.94	0.0141
	3461.95	0.00114	3462.5	0.00172	3462.55	6.18776e-06	3461.95	0.01403
	3461.96	0.00118	3462.51	0.00173	3462.56	-0.000138743	3461.96	0.01395
	3461.97	0.00122	3462.52	0.00175	3462.57	-0.0002823	3461.97	0.01386
	3461.98	0.00125	3462.53	0.00177	3462.58	-0.000419792	3461.98	0.01377
	3461.99	0.00128	3462.54	0.00179	3462.59	-0.000533985	3461.99	0.01367
	3462	0.00132	3462.55	0.0018	3462.6	-0.000623862	3462	0.01357
	3462.01	0.00135	3462.56	0.00181	3462.61	-0.000730486	3462.01	0.01346
	3462.02	0.00138	3462.57	0.00182	3462.62	-0.000817374	3462.02	0.01335
	3462.03	0.00141	3462.58	0.00183	3462.63	-0.000901346	3462.03	0.01323
	3462.04	0.00144	3462.59	0.00184	3462.64	-0.000980487	3462.04	0.0131
	3462.05	0.00147	3462.6	0.00187	3462.65	-0.00106	3462.05	0.01297
	3462.06	0.0015	3462.61	0.00192	3462.66	-0.00114	3462.06	0.01283
	3462.07	0.00152	3462.62	0.00197	3462.67	-0.00118	3462.07	0.01269
	3462.08	0.00155	3462.63	0.00204	3462.68	-0.00124	3462.08	0.01255
	3462.09	0.00157	3462.64	0.00211	3462.69	-0.00128	3462.09	0.0124
	3462.1	0.00159	3462.65	0.00218	3462.7	-0.00129	3462.1	0.01225
	3462.11	0.00161	3462.66	0.00223	3462.71	-0.00129	3462.11	0.01209
	3462.12	0.00163	3462.67	0.00226	3462.72	-0.0013	3462.12	0.01193
	3462.13	0.00165	3462.68	0.00226	3462.73	-0.0013	3462.13	0.01176
	3462.14	0.00167	3462.69	0.00223	3462.74	-0.00132	3462.14	0.01159
	3462.15	0.00168	3462.7	0.00218	3462.75	-0.00135	3462.15	0.01142
	3462.16	0.0017	3462.71	0.00211	3462.76	-0.00141	3462.16	0.01124
	3462.17	0.00171	3462.72	0.00202	3462.77	-0.00147	3462.17	0.01106
	3462.18	0.00172	3462.73	0.00194	3462.78	-0.00153	3462.18	0.01088
	3462.19	0.00173	3462.74	0.00185	3462.79	-0.00161	3462.19	0.01069
	3462.2	0.00174	3462.75	0.00176	3462.8	-0.00166	3462.2	0.0105
	3462.21	0.00175	3462.76	0.00168	3462.81	-0.00169	3462.21	0.01031
	3462.22	0.00175	3462.77	0.00161	3462.82	-0.00168	3462.22	0.01012
	3462.23	0.00176	3462.78	0.00156	3462.83	-0.00167	3462.23	0.00993
	3462.24	0.00176	3462.79	0.00153	3462.84	-0.00162	3462.24	0.00973
	3462.25	0.00176	3462.8	0.00153	3462.85	-0.00156	3462.25	0.00953
	3462.26	0.00176	3462.81	0.00157	3462.86	-0.0015	3462.26	0.00933
	3462.27	0.00176	3462.82	0.00164	3462.87	-0.00142	3462.27	0.00913
	3462.28	0.00175	3462.83	0.00173	3462.88	-0.00135	3462.28	0.00893
	3462.29	0.00175	3462.84	0.00183	3462.89	-0.00127	3462.29	0.00873
	3462.3	0.00174	3462.85	0.00192	3462.9	-0.0012	3462.3	0.00852
	3462.31	0.00174	3462.86	0.00198	3462.91	-0.00114	3462.31	0.00832
	3462.32	0.00173	3462.87	0.00202	3462.92	-0.00109	3462.32	0.00812
	3462.33	0.00172	3462.88	0.00203	3462.93	-0.00106	3462.33	0.00791
	3462.34	0.0017	3462.89	0.00203	3462.94	-0.00104	3462.34	0.00771
	3462.35	0.00169	3462.9	0.00201	3462.95	-0.00103	3462.35	0.00751
	3462.36	0.00168	3462.91	0.00196	3462.96	-0.00103	3462.36	0.0073
	3462.37	0.00166	3462.92	0.0019	3462.97	-0.00103	3462.37	0.0071
	3462.38	0.00164	3462.93	0.00182	3462.98	-0.00101	3462.38	0.0069
	3462.39	0.00163	3462.94	0.00172	3462.99	-0.000990142	3462.39	0.0067
	3462.4	0.00161	3462.95	0.00162	3463	-0.000968751	3462.4	0.00651
	3462.41	0.00159	3462.96	0.00152	3463.01	-0.000944571	3462.41	0.00631
	3462.42	0.00157	3462.97	0.00143	3463.02	-0.000907182	3462.42	0.00612
	3462.43	0.00154	3462.98	0.00136	3463.03	-0.000858001	3462.43	0.00592
	3462.44	0.00152	3462.99	0.00129	3463.04	-0.000802995	3462.44	0.00573
	3462.45	0.0015	3463	0.00124	3463.05	-0.000737709	3462.45	0.00555
	3462.46	0.00147	3463.01	0.00119	3463.06	-0.00067924	3462.46	0.00536
	3462.47	0.00144	3463.02	0.00116	3463.07	-0.000624042	3462.47	0.00518
	3462.48	0.00142	3463.03	0.00113	3463.08	-0.000583235	3462.48	0.005
	3462.49	0.00139	3463.04	0.00109	3463.09	-0.000548423	3462.49	0.00482
	3462.5	0.00136	3463.05	0.00105	3463.1	-0.000555089	3462.5	0.00465
	3462.51	0.00133	3463.06	0.001	3463.11	-0.00055641	3462.51	0.00448
	3462.52	0.0013	3463.07	0.0009477	3463.12	-0.00057741	3462.52	0.00431
	3462.53	0.00127	3463.08	0.000893439	3463.13	-0.00060961	3462.53	0.00415
	3462.54	0.00124	3463.09	0.000844428	3463.14	-0.000649092	3462.54	0.00399
	3462.55	0.00121	3463.1	0.000803379	3463.15	-0.000711632	3462.55	0.00384
	3462.56	0.00118	3463.11	0.000770908	3463.16	-0.000786682	3462.56	0.00369
	3462.57	0.00115	3463.12	0.000748661	3463.17	-0.000875065	3462.57	0.00354
	3462.58	0.00111	3463.13	0.000742331	3463.18	-0.000954928	3462.58	0.0034
	3462.59	0.00108	3463.14	0.000760514	3463.19	-0.00105	3462.59	0.00326
	3462.6	0.00105	3463.15	0.000810222	3463.2	-0.00113	3462.6	0.00313
	3462.61	0.00102	3463.16	0.000893033	3463.21	-0.00121	3462.61	0.003
	3462.62	0.000984849	3463.17	0.001	3463.22	-0.00128	3462.62	0.00287
	3462.63	0.000952575	3463.18	0.00114	3463.23	-0.00135	3462.63	0.00275
	3462.64	0.000920434	3463.19	0.00129	3463.24	-0.00142	3462.64	0.00264
	3462.65	0.000888489	3463.2	0.00144	3463.25	-0.00149	3462.65	0.00253
	3462.66	0.0008568	3463.21	0.0016	3463.26	-0.00157	3462.66	0.00242
	3462.67	0.00082543	3463.22	0.00176	3463.27	-0.00168	3462.67	0.00232
	3462.68	0.000794438	3463.23	0.00191	3463.28	-0.00178	3462.68	0.00223
	3462.69	0.000763886	3463.24	0.00205	3463.29	-0.0019	3462.69	0.00214
	3462.7	0.000733833	3463.25	0.00218	3463.3	-0.00204	3462.7	0.00205
	3462.71	0.000704339	3463.26	0.00231	3463.31	-0.0022	3462.71	0.00197
	3462.72	0.000675462	3463.27	0.00242	3463.32	-0.00234	3462.72	0.0019
	3462.73	0.00064726	3463.28	0.00251	3463.33	-0.00249	3462.73	0.00183
	3462.74	0.000619789	3463.29	0.00257	3463.34	-0.00264	3462.74	0.00177
	3462.75	0.000593105	3463.3	0.00261	3463.35	-0.00278	3462.75	0.00171
	3462.76	0.000567262	3463.31	0.00263	3463.36	-0.00289	3462.76	0.00165
	3462.77	0.000542314	3463.32	0.00263	3463.37	-0.003	3462.77	0.00161
	3462.78	0.000518313	3463.33	0.00264	3463.38	-0.00307	3462.78	0.00156
	3462.79	0.000495309	3463.34	0.00266	3463.39	-0.00313	3462.79	0.00153
	3462.8	0.000473351	3463.35	0.00269	3463.4	-0.00318	3462.8	0.00149
	3462.81	0.000452487	3463.36	0.00272	3463.41	-0.00322	3462.81	0.00147
	3462.82	0.000432764	3463.37	0.00276	3463.42	-0.00326	3462.82	0.00144
	3462.83	0.000414225	3463.38	0.00279	3463.43	-0.0033	3462.83	0.00143
	3462.84	0.000396913	3463.39	0.0028	3463.44	-0.00333	3462.84	0.00142
	3462.85	0.000380869	3463.4	0.0028	3463.45	-0.00335	3462.85	0.00141
	3462.86	0.000366132	3463.41	0.00279	3463.46	-0.00335	3462.86	0.00141
	3462.87	0.00035274	3463.42	0.00276	3463.47	-0.00332	3462.87	0.00141
	3462.88	0.000340726	3463.43	0.00271	3463.48	-0.00329	3462.88	0.00142
	3462.89	0.000330124	3463.44	0.00265	3463.49	-0.00324	3462.89	0.00143
	3462.9	0.000320965	3463.45	0.00258	3463.5	-0.0032	3462.9	0.00145
	3462.91	0.000313279	3463.46	0.00251	3463.51	-0.00313	3462.91	0.00147
	3462.92	0.00030709	3463.47	0.00246	3463.52	-0.00306	3462.92	0.00149
	3462.93	0.000302425	3463.48	0.00242	3463.53	-0.003	3462.93	0.00152
	3462.94	0.000299305	3463.49	0.00239	3463.54	-0.00293	3462.94	0.00156
	3462.95	0.00029775	3463.5	0.00237	3463.55	-0.00284	3462.95	0.00159
	3462.96	0.000297779	3463.51	0.00235	3463.56	-0.00274	3462.96	0.00164
	3462.97	0.000299405	3463.52	0.00233	3463.57	-0.00264	3462.97	0.00168
	3462.98	0.000302642	3463.53	0.00231	3463.58	-0.00253	3462.98	0.00173
	3462.99	0.000307501	3463.54	0.00228	3463.59	-0.00241	3462.99	0.00179
	3463	0.00031399	3463.55	0.00224	3463.6	-0.00228	3463	0.00184
	3463.01	0.000322115	3463.56	0.00218	3463.61	-0.00214	3463.01	0.0019
	3463.02	0.000331879	3463.57	0.0021	3463.62	-0.00199	3463.02	0.00197
	3463.03	0.000343283	3463.58	0.00201	3463.63	-0.00185	3463.03	0.00203
	3463.04	0.000356327	3463.59	0.0019	3463.64	-0.0017	3463.04	0.0021
	3463.05	0.000371005	3463.6	0.00179	3463.65	-0.00155	3463.05	0.00217
	3463.06	0.000387313	3463.61	0.00169	3463.66	-0.00142	3463.06	0.00225
	3463.07	0.000405241	3463.62	0.0016	3463.67	-0.00128	3463.07	0.00232
	3463.08	0.000424779	3463.63	0.00155	3463.68	-0.00117	3463.08	0.0024
	3463.09	0.000445914	3463.64	0.00153	3463.69	-0.00107	3463.09	0.00248
	3463.1	0.00046863	3463.65	0.00155	3463.7	-0.000976884	3463.1	0.00257
	3463.11	0.000492909	3463.66	0.00159	3463.71	-0.000896357	3463.11	0.00265
	3463.12	0.000518732	3463.67	0.00163	3463.72	-0.000836874	3463.12	0.00274
	3463.13	0.000546077	3463.68	0.00166	3463.73	-0.000785847	3463.13	0.00282
	3463.14	0.000574918	3463.69	0.00168	3463.74	-0.000762331	3463.14	0.00291
	3463.15	0.00060523	3463.7	0.00168	3463.75	-0.000729372	3463.15	0.003
	3463.16	0.000636984	3463.71	0.00168	3463.76	-0.000712878	3463.16	0.00309
	3463.17	0.00067015	3463.72	0.00167	3463.77	-0.00069026	3463.17	0.00319
	3463.18	0.000704694	3463.73	0.00167	3463.78	-0.000651401	3463.18	0.00328
	3463.19	0.000740582	3463.74	0.00166	3463.79	-0.000612082	3463.19	0.00337
	3463.2	0.000777778	3463.75	0.00166	3463.8	-0.000556125	3463.2	0.00346
	3463.21	0.000816243	3463.76	0.00166	3463.81	-0.000486517	3463.21	0.00356
	3463.22	0.000855937	3463.77	0.00169	3463.82	-0.000391667	3463.22	0.00365
	3463.23	0.00089682	3463.78	0.00173	3463.83	-0.000319009	3463.23	0.00374
	3463.24	0.000938846	3463.79	0.00179	3463.84	-0.000247556	3463.24	0.00384
	3463.25	0.000981972	3463.8	0.00186	3463.85	-0.000195185	3463.25	0.00393
	3463.26	0.00103	3463.81	0.00194	3463.86	-0.000167201	3463.26	0.00402
	3463.27	0.00107	3463.82	0.00202	3463.87	-0.000177954	3463.27	0.00411
	3463.28	0.00112	3463.83	0.00211	3463.88	-0.000197988	3463.28	0.0042
	3463.29	0.00116	3463.84	0.0022	3463.89	-0.000226336	3463.29	0.00429
	3463.3	0.00121	3463.85	0.00229	3463.9	-0.000254822	3463.3	0.00437
	3463.31	0.00126	3463.86	0.0024	3463.91	-0.00029171	3463.31	0.00446
	3463.32	0.00131	3463.87	0.0025	3463.92	-0.000317834	3463.32	0.00454
	3463.33	0.00136	3463.88	0.0026	3463.93	-0.000351655	3463.33	0.00462
	3463.34	0.00141	3463.89	0.00269	3463.94	-0.00039046	3463.34	0.0047
	3463.35	0.00146	3463.9	0.00276	3463.95	-0.000452796	3463.35	0.00478
	3463.36	0.00151	3463.91	0.00282	3463.96	-0.000519115	3463.36	0.00486
	3463.37	0.00157	3463.92	0.00287	3463.97	-0.000592535	3463.37	0.00493
	3463.38	0.00162	3463.93	0.00293	3463.98	-0.000694583	3463.38	0.005
	3463.39	0.00167	3463.94	0.00299	3463.99	-0.000779552	3463.39	0.00507
	3463.4	0.00173	3463.95	0.00305	3464	-0.000860872	3463.4	0.00513
	3463.41	0.00178	3463.96	0.0031	3464.01	-0.000937691	3463.41	0.00519
	3463.42	0.00183	3463.97	0.00314	3464.02	-0.00103	3463.42	0.00525
	3463.43	0.00189	3463.98	0.00316	3464.03	-0.0011	3463.43	0.00531
	3463.44	0.00194	3463.99	0.00316	3464.04	-0.00118	3463.44	0.00536
	3463.45	0.002	3464	0.00314	3464.05	-0.00125	3463.45	0.00541
	3463.46	0.00205	3464.01	0.00309	3464.06	-0.00131	3463.46	0.00546
	3463.47	0.0021	3464.02	0.00301	3464.07	-0.00137	3463.47	0.0055
	3463.48	0.00216	3464.03	0.00289	3464.08	-0.00144	3463.48	0.00554
	3463.49	0.00221	3464.04	0.00273	3464.09	-0.00151	3463.49	0.00558
	3463.5	0.00226	3464.05	0.00253	3464.1	-0.00158	3463.5	0.00561
	3463.51	0.00232	3464.06	0.00231	3464.11	-0.00164	3463.51	0.00564
	3463.52	0.00237	3464.07	0.00208	3464.12	-0.00168	3463.52	0.00566
	3463.53	0.00242	3464.08	0.00187	3464.13	-0.00172	3463.53	0.00568
	3463.54	0.00247	3464.09	0.00168	3464.14	-0.00173	3463.54	0.0057
	3463.55	0.00252	3464.1	0.00153	3464.15	-0.00172	3463.55	0.00571
	3463.56	0.00257	3464.11	0.00143	3464.16	-0.00169	3463.56	0.00572
	3463.57	0.00262	3464.12	0.00135	3464.17	-0.00166	3463.57	0.00573
	3463.58	0.00267	3464.13	0.00131	3464.18	-0.00163	3463.58	0.00573
	3463.59	0.00272	3464.14	0.00128	3464.19	-0.00159	3463.59	0.00573
	3463.6	0.00276	3464.15	0.00125	3464.2	-0.00156	3463.6	0.00572
	3463.61	0.00281	3464.16	0.00122	3464.21	-0.00155	3463.61	0.00571
	3463.62	0.00285	3464.17	0.00119	3464.22	-0.00153	3463.62	0.00569
	3463.63	0.0029	3464.18	0.00116	3464.23	-0.00153	3463.63	0.00567
	3463.64	0.00294	3464.19	0.00113	3464.24	-0.00155	3463.64	0.00565
	3463.65	0.00298	3464.2	0.0011	3464.25	-0.00154	3463.65	0.00562
	3463.66	0.00303	3464.21	0.00106	3464.26	-0.00154	3463.66	0.00558
	3463.67	0.00306	3464.22	0.00101	3464.27	-0.00153	3463.67	0.00555
	3463.68	0.0031	3464.23	0.000958678	3464.28	-0.00151	3463.68	0.00551
	3463.69	0.00314	3464.24	0.000900151	3464.29	-0.00148	3463.69	0.00546
	3463.7	0.00318	3464.25	0.000845571	3464.3	-0.00147	3463.7	0.00541
	3463.71	0.00321	3464.26	0.00079954	3464.31	-0.00145	3463.71	0.00536
	3463.72	0.00325	3464.27	0.000761675	3464.32	-0.00145	3463.72	0.0053
	3463.73	0.00328	3464.28	0.000728563	3464.33	-0.00143	3463.73	0.00524
	3463.74	0.00331	3464.29	0.000696054	3464.34	-0.00138	3463.74	0.00518
	3463.75	0.00334	3464.3	0.000660839	3464.35	-0.00135	3463.75	0.00511
	3463.76	0.00337	3464.31	0.000621323	3464.36	-0.00129	3463.76	0.00503
	3463.77	0.00339	3464.32	0.000576884	3464.37	-0.00124	3463.77	0.00496
	3463.78	0.00342	3464.33	0.000526804	3464.38	-0.00119	3463.78	0.00488
	3463.79	0.00344	3464.34	0.000470857	3464.39	-0.00115	3463.79	0.00479
	3463.8	0.00346	3464.35	0.000409241	3464.4	-0.00112	3463.8	0.00471
	3463.81	0.00348	3464.36	0.000343906	3464.41	-0.0011	3463.81	0.00462
	3463.82	0.0035	3464.37	0.000278475	3464.42	-0.00109	3463.82	0.00452
	3463.83	0.00352	3464.38	0.000218233	3464.43	-0.00108	3463.83	0.00442
	3463.84	0.00353	3464.39	0.000169086	3464.44	-0.00107	3463.84	0.00432
	3463.85	0.00355	3464.4	0.000136507	3464.45	-0.00106	3463.85	0.00422
	3463.86	0.00356	3464.41	0.000123998	3464.46	-0.00105	3463.86	0.00411
	3463.87	0.00357	3464.42	0.000133285	3464.47	-0.00106	3463.87	0.004
	3463.88	0.00358	3464.43	0.000163788	3464.48	-0.00108	3463.88	0.00389
	3463.89	0.00359	3464.44	0.000213341	3464.49	-0.00111	3463.89	0.00377
	3463.9	0.0036	3464.45	0.000277496	3464.5	-0.00113	3463.9	0.00365
	3463.91	0.0036	3464.46	0.000350599	3464.51	-0.00115	3463.91	0.00353
	3463.92	0.00361	3464.47	0.00042716	3464.52	-0.00116	3463.92	0.00341
	3463.93	0.00361	3464.48	0.000503704	3464.53	-0.00115	3463.93	0.00328
	3463.94	0.00361	3464.49	0.000579288	3464.54	-0.00114	3463.94	0.00315
	3463.95	0.00361	3464.5	0.000653428	3464.55	-0.00115	3463.95	0.00302
	3463.96	0.0036	3464.51	0.000724169	3464.56	-0.00113	3463.96	0.00289
	3463.97	0.0036	3464.52	0.000787473	3464.57	-0.00115	3463.97	0.00276
	3463.98	0.0036	3464.53	0.00083897	3464.58	-0.00116	3463.98	0.00262
	3463.99	0.00359	3464.54	0.000876541	3464.59	-0.0012	3463.99	0.00248
	3464	0.00358	3464.55	0.000900162	3464.6	-0.00125	3464	0.00234
	3464.01	0.00357	3464.56	0.000909643	3464.61	-0.00129	3464.01	0.0022
	3464.02	0.00356	3464.57	0.000900666	3464.62	-0.00132	3464.02	0.00206
	3464.03	0.00355	3464.58	0.000865638	3464.63	-0.00134	3464.03	0.00192
	3464.04	0.00353	3464.59	0.000798767	3464.64	-0.00132	3464.04	0.00177
	3464.05	0.00352	3464.6	0.000703307	3464.65	-0.00132	3464.05	0.00163
	3464.06	0.0035	3464.61	0.00059365	3464.66	-0.00129	3464.06	0.00148
	3464.07	0.00348	3464.62	0.00049033	3464.67	-0.00128	3464.07	0.00133
	3464.08	0.00346	3464.63	0.00040972	3464.68	-0.00128	3464.08	0.00119
	3464.09	0.00344	3464.64	0.000356528	3464.69	-0.00127	3464.09	0.00104
	3464.1	0.00342	3464.65	0.000323977	3464.7	-0.00129	3464.1	0.000888425
	3464.11	0.0034	3464.66	0.000299896	3464.71	-0.00132	3464.11	0.000739205
	3464.12	0.00338	3464.67	0.000274585	3464.72	-0.00134	3464.12	0.000589772
	3464.13	0.00335	3464.68	0.000245101	3464.73	-0.00137	3464.13	0.000440234
	3464.14	0.00333	3464.69	0.000212969	3464.74	-0.00137	3464.14	0.0002907
	3464.15	0.0033	3464.7	0.000179404	3464.75	-0.00137	3464.15	0.000141275
	3464.16	0.00327	3464.71	0.000142945	3464.76	-0.00136	3464.16	-7.93664e-06
	3464.17	0.00324	3464.72	0.000100442	3464.77	-0.00132	3464.17	-0.000156833
	3464.18	0.00321	3464.73	5.1477e-05	3464.78	-0.00131	3464.18	-0.000305313
	3464.19	0.00318	3464.74	1.23961e-06	3464.79	-0.0013	3464.19	-0.000453278
	3464.2	0.00315	3464.75	-4.08414e-05	3464.8	-0.00129	3464.2	-0.000600633
	3464.21	0.00312	3464.76	-6.47927e-05	3464.81	-0.00131	3464.21	-0.000747284
	3464.22	0.00309	3464.77	-6.33496e-05	3464.82	-0.00133	3464.22	-0.000893139
	3464.23	0.00306	3464.78	-3.41814e-05	3464.83	-0.00136	3464.23	-0.00104
	3464.24	0.00302	3464.79	1.98718e-05	3464.84	-0.00136	3464.24	-0.00118
	3464.25	0.00299	3464.8	9.22981e-05	3464.85	-0.00136	3464.25	-0.00133
	3464.26	0.00295	3464.81	0.000175399	3464.86	-0.00136	3464.26	-0.00147
	3464.27	0.00292	3464.82	0.000263385	3464.87	-0.00134	3464.27	-0.00161
	3464.28	0.00288	3464.83	0.000352618	3464.88	-0.00132	3464.28	-0.00175
	3464.29	0.00285	3464.84	0.000440855	3464.89	-0.00127	3464.29	-0.00188
	3464.3	0.00281	3464.85	0.00052515	3464.9	-0.00121	3464.3	-0.00202
	3464.31	0.00277	3464.86	0.000601535	3464.91	-0.00116	3464.31	-0.00216
	3464.32	0.00274	3464.87	0.00066478	3464.92	-0.00111	3464.32	-0.00229
	3464.33	0.0027	3464.88	0.000709718	3464.93	-0.00105	3464.33	-0.00242
	3464.34	0.00266	3464.89	0.000731927	3464.94	-0.001	3464.34	-0.00255
	3464.35	0.00262	3464.9	0.000728705	3464.95	-0.000930375	3464.35	-0.00268
	3464.36	0.00259	3464.91	0.000700193	3464.96	-0.000891755	3464.36	-0.00281
	3464.37	0.00255	3464.92	0.000648228	3464.97	-0.000853915	3464.37	-0.00293
	3464.38	0.00251	3464.93	0.000575552	3464.98	-0.000838497	3464.38	-0.00305
	3464.39	0.00247	3464.94	0.000485315	3464.99	-0.000836021	3464.39	-0.00318
	3464.4	0.00243	3464.95	0.000382566	3465	-0.000853367	3464.4	-0.00329
	3464.41	0.0024	3464.96	0.000276273	3465.01	-0.000867272	3464.41	-0.00341
	3464.42	0.00236	3464.97	0.000178824	3465.02	-0.00089173	3464.42	-0.00353
	3464.43	0.00232	3464.98	0.000102932	3465.03	-0.000946587	3464.43	-0.00364
	3464.44	0.00228	3464.99	5.5606e-05	3465.04	-0.000969431	3464.44	-0.00375
	3464.45	0.00224	3465	3.46113e-05	3465.05	-0.00101	3464.45	-0.00386
	3464.46	0.00221	3465.01	3.01099e-05	3465.06	-0.00107	3464.46	-0.00397
	3464.47	0.00217	3465.02	2.96092e-05	3465.07	-0.00111	3464.47	-0.00407
	3464.48	0.00213	3465.03	2.38633e-05	3465.08	-0.00112	3464.48	-0.00417
	3464.49	0.00209	3465.04	1.02773e-05	3465.09	-0.0011	3464.49	-0.00427
	3464.5	0.00206	3465.05	-7.15804e-06	3465.1	-0.00108	3464.5	-0.00437
	3464.51	0.00202	3465.06	-2.13612e-05	3465.11	-0.001	3464.51	-0.00447
	3464.52	0.00199	3465.07	-2.6148e-05	3465.12	-0.000945269	3464.52	-0.00456
	3464.53	0.00195	3465.08	-2.07608e-05	3465.13	-0.00088775	3464.53	-0.00465
	3464.54	0.00192	3465.09	-9.5592e-06	3465.14	-0.000846251	3464.54	-0.00474
	3464.55	0.00188	3465.1	1.29936e-06	3465.15	-0.000806319	3464.55	-0.00483
	3464.56	0.00185	3465.11	9.67841e-06	3465.16	-0.000786015	3464.56	-0.00491
	3464.57	0.00181	3465.12	1.96984e-05	3465.17	-0.000761789	3464.57	-0.005
	3464.58	0.00178	3465.13	3.80685e-05	3465.18	-0.000744901	3464.58	-0.00508
	3464.59	0.00175	3465.14	6.80098e-05	3465.19	-0.000712034	3464.59	-0.00516
	3464.6	0.00172	3465.15	0.00010496	3465.2	-0.000691354	3464.6	-0.00523
	3464.61	0.00168	3465.16	0.000138545	3465.21	-0.000662886	3464.61	-0.00531
	3464.62	0.00165	3465.17	0.000157728	3465.22	-0.000622459	3464.62	-0.00538
	3464.63	0.00162	3465.18	0.000155422	3465.23	-0.000590384	3464.63	-0.00545
	3464.64	0.00159	3465.19	0.000130073	3465.24	-0.000569495	3464.64	-0.00552
	3464.65	0.00156	3465.2	8.42589e-05	3465.25	-0.000543976	3464.65	-0.00559
	3464.66	0.00154	3465.21	2.258e-05	3465.26	-0.000542838	3464.66	-0.00565
	3464.67	0.00151	3465.22	-5.17096e-05	3465.27	-0.000551788	3464.67	-0.00571
	3464.68	0.00148	3465.23	-0.000137953	3465.28	-0.000563697	3464.68	-0.00577
	3464.69	0.00145	3465.24	-0.000237404	3465.29	-0.000589241	3464.69	-0.00583
	3464.7	0.00143	3465.25	-0.00035051	3465.3	-0.000609553	3464.7	-0.00589
	3464.71	0.0014	3465.26	-0.00047381	3465.31	-0.000610659	3464.71	-0.00594
	3464.72	0.00138	3465.27	-0.000599413	3465.32	-0.000582922	3464.72	-0.006
	3464.73	0.00135	3465.28	-0.000715759	3465.33	-0.000561305	3464.73	-0.00605
	3464.74	0.00133	3465.29	-0.000811396	3465.34	-0.000526767	3464.74	-0.0061
	3464.75	0.00131	3465.3	-0.000876923	3465.35	-0.000469521	3464.75	-0.00615
	3464.76	0.00128	3465.31	-0.000908163	3465.36	-0.000395874	3464.76	-0.0062
	3464.77	0.00126	3465.32	-0.000905727	3465.37	-0.000321399	3464.77	-0.00624
	3464.78	0.00124	3465.33	-0.000873776	3465.38	-0.00024803	3464.78	-0.00628
	3464.79	0.00122	3465.34	-0.00081836	3465.39	-0.000171331	3464.79	-0.00633
	3464.8	0.0012	3465.35	-0.000745526	3465.4	-0.000104913	3464.8	-0.00637
	3464.81	0.00118	3465.36	-0.000661575	3465.41	-4.39245e-05	3464.81	-0.00641
	3464.82	0.00117	3465.37	-0.00057369	3465.42	1.24662e-05	3464.82	-0.00644
	3464.83	0.00115	3465.38	-0.000489694	3465.43	7.38034e-05	3464.83	-0.00648
	3464.84	0.00113	3465.39	-0.000416726	3465.44	0.000146238	3464.84	-0.00652
	3464.85	0.00111	3465.4	-0.000357812	3465.45	0.000209055	3464.85	-0.00655
	3464.86	0.0011	3465.41	-0.000310074	3465.46	0.000249256	3464.86	-0.00658
	3464.87	0.00108	3465.42	-0.000267886	3465.47	0.000275844	3464.87	-0.00661
	3464.88	0.00107	3465.43	-0.000226101	3465.48	0.000268416	3464.88	-0.00665
	3464.89	0.00105	3465.44	-0.000183907	3465.49	0.000256094	3464.89	-0.00667
	3464.9	0.00104	3465.45	-0.000144536	3465.5	0.000235136	3464.9	-0.0067
	3464.91	0.00103	3465.46	-0.000112402	3465.51	0.000224433	3464.91	-0.00673
	3464.92	0.00102	3465.47	-8.98944e-05	3465.52	0.000215597	3464.92	-0.00676
	3464.93	0.001	3465.48	-7.51874e-05	3465.53	0.000219612	3464.93	-0.00678
	3464.94	0.000992501	3465.49	-6.08961e-05	3465.54	0.000241019	3464.94	-0.0068
	3464.95	0.000981599	3465.5	-3.73576e-05	3465.55	0.00026388	3464.95	-0.00683
	3464.96	0.000971177	3465.51	3.60915e-06	3465.56	0.000297365	3464.96	-0.00685
	3464.97	0.000961219	3465.52	6.40362e-05	3465.57	0.000336173	3464.97	-0.00687
	3464.98	0.000951711	3465.53	0.00013831	3465.58	0.000380981	3464.98	-0.00689
	3464.99	0.000942635	3465.54	0.000215397	3465.59	0.000437962	3464.99	-0.00691
	3465	0.000933976	3465.55	0.000283432	3465.6	0.000507444	3465	-0.00693
	3465.01	0.000925716	3465.56	0.000332337	3465.61	0.000579053	3465.01	-0.00695
	3465.02	0.000917838	3465.57	0.000355454	3465.62	0.000659306	3465.02	-0.00696
	3465.03	0.000910325	3465.58	0.000349893	3465.63	0.000736338	3465.03	-0.00698
	3465.04	0.00090316	3465.59	0.000317566	3465.64	0.000809259	3465.04	-0.007
	3465.05	0.000896324	3465.6	0.00026516	3465.65	0.000855597	3465.05	-0.00701
	3465.06	0.000889799	3465.61	0.000203122	3465.66	0.000923392	3465.06	-0.00702
	3465.07	0.000883568	3465.62	0.000142452	3465.67	0.000982306	3465.07	-0.00704
	3465.08	0.00087761	3465.63	9.39815e-05	3465.68	0.00104	3465.08	-0.00705
	3465.09	0.000871908	3465.64	6.61967e-05	3465.69	0.00107	3465.09	-0.00706
	3465.1	0.000866444	3465.65	6.41179e-05	3465.7	0.00111	3465.1	-0.00707
	3465.11	0.000861198	3465.66	8.82385e-05	3465.71	0.00113	3465.11	-0.00708
	3465.12	0.000856151	3465.67	0.000133423	3465.72	0.00115	3465.12	-0.00709
	3465.13	0.000851284	3465.68	0.00018986	3465.73	0.00116	3465.13	-0.0071
	3465.14	0.000846579	3465.69	0.000243678	3465.74	0.00116	3465.14	-0.00711
	3465.15	0.000842017	3465.7	0.000280876	3465.75	0.00116	3465.15	-0.00711
	3465.16	0.000837579	3465.71	0.000288973	3465.76	0.00111	3465.16	-0.00712
	3465.17	0.000833245	3465.72	0.000261603	3465.77	0.00106	3465.17	-0.00712
	3465.18	0.000828997	3465.73	0.000198722	3465.78	0.000989657	3465.18	-0.00713
	3465.19	0.000824817	3465.74	0.000106432	3465.79	0.000918641	3465.19	-0.00713
	3465.2	0.000820686	3465.75	-4.91787e-06	3465.8	0.000845498	3465.2	-0.00713
	3465.21	0.000816584	3465.76	-0.000123027	3465.81	0.00079337	3465.21	-0.00714
	3465.22	0.000812495	3465.77	-0.000235996	3465.82	0.000757185	3465.22	-0.00714
	3465.23	0.000808399	3465.78	-0.000333196	3465.83	0.000710805	3465.23	-0.00714
	3465.24	0.000804279	3465.79	-0.00040629	3465.84	0.000655017	3465.24	-0.00714
	3465.25	0.000800116	3465.8	-0.000449914	3465.85	0.000617173	3465.25	-0.00713
	3465.26	0.000795893	3465.81	-0.000461392	3465.86	0.000560307	3465.26	-0.00713
	3465.27	0.000791593	3465.82	-0.000441	3465.87	0.000486189	3465.27	-0.00713
	3465.28	0.000787199	3465.83	-0.000390103	3465.88	0.000411233	3465.28	-0.00712
	3465.29	0.000782692	3465.84	-0.000311321	3465.89	0.000335314	3465.29	-0.00712
	3465.3	0.000778058	3465.85	-0.000208486	3465.9	0.000263336	3465.3	-0.00711
	3465.31	0.000773278	3465.86	-8.72286e-05	3465.91	0.000208897	3465.31	-0.0071
	3465.32	0.000768337	3465.87	4.43372e-05	3465.92	0.000173	3465.32	-0.00709
	3465.33	0.000763219	3465.88	0.000175047	3465.93	0.000143834	3465.33	-0.00708
	3465.34	0.000757908	3465.89	0.000291993	3465.94	0.000117272	3465.34	-0.00707
	3465.35	0.000752389	3465.9	0.000381747	3465.95	0.000117745	3465.35	-0.00706
	3465.36	0.000746646	3465.91	0.000435729	3465.96	0.0001361	3465.36	-0.00704
	3465.37	0.000740666	3465.92	0.00045301	3465.97	0.000160836	3465.37	-0.00703
	3465.38	0.000734433	3465.93	0.000441024	3465.98	0.000202785	3465.38	-0.00701
	3465.39	0.000727933	3465.94	0.000413317	3465.99	0.000231065	3465.39	-0.00699
	3465.4	0.000721153	3465.95	0.000384751	3466	0.000259022	3465.4	-0.00697
	3465.41	0.000714079	3465.96	0.000367278	3466.01	0.000277243	3465.41	-0.00695
	3465.42	0.000706699	3465.97	0.000370207	3466.02	0.000295639	3465.42	-0.00693
	3465.43	0.000698998	3465.98	0.000400369	3466.03	0.000298149	3465.43	-0.00691
	3465.44	0.000690966	3465.99	0.000462407	3466.04	0.00028108	3465.44	-0.00688
	3465.45	0.000682589	3466	0.000556196	3466.05	0.000265824	3465.45	-0.00686
	3465.46	0.000673857	3466.01	0.000675747	3466.06	0.000223515	3465.46	-0.00683
	3465.47	0.000664758	3466.02	0.000809928	3466.07	0.000174977	3465.47	-0.0068
	3465.48	0.00065528	3466.03	0.000945743	3466.08	0.000124465	3465.48	-0.00677
	3465.49	0.000645414	3466.04	0.00107	3466.09	6.85904e-05	3465.49	-0.00674
	3465.5	0.000635149	3466.05	0.00117	3466.1	7.42694e-06	3465.5	-0.0067
	3465.51	0.000624476	3466.06	0.00124	3466.11	-6.11838e-05	3465.51	-0.00667
	3465.52	0.000613384	3466.07	0.00128	3466.12	-0.000124163	3465.52	-0.00663
	3465.53	0.000601865	3466.08	0.00127	3466.13	-0.00018628	3465.53	-0.00659
	3465.54	0.000589911	3466.09	0.00123	3466.14	-0.000240945	3465.54	-0.00655
	3465.55	0.000577512	3466.1	0.00118	3466.15	-0.000277954	3465.55	-0.00651
	3465.56	0.000564662	3466.11	0.00113	3466.16	-0.000299557	3465.56	-0.00647
	3465.57	0.000551352	3466.12	0.00109	3466.17	-0.000315991	3465.57	-0.00642
	3465.58	0.000537575	3466.13	0.00109	3466.18	-0.000294843	3465.58	-0.00637
	3465.59	0.000523325	3466.14	0.00111	3466.19	-0.000263854	3465.59	-0.00632
	3465.6	0.000508596	3466.15	0.00115	3466.2	-0.000209044	3465.6	-0.00627
	3465.61	0.00049338	3466.16	0.0012	3466.21	-0.000152145	3465.61	-0.00622
	3465.62	0.000477674	3466.17	0.00124	3466.22	-9.35957e-05	3465.62	-0.00617
	3465.63	0.000461472	3466.18	0.00127	3466.23	-5.06925e-05	3465.63	-0.00611
	3465.64	0.000444768	3466.19	0.00128	3466.24	-4.00073e-05	3465.64	-0.00606
	3465.65	0.000427559	3466.2	0.00128	3466.25	-4.19118e-05	3465.65	-0.006
	3465.66	0.00040984	3466.21	0.00126	3466.26	-5.55351e-05	3465.66	-0.00594
	3465.67	0.000391609	3466.22	0.00121	3466.27	-8.71279e-05	3465.67	-0.00588
	3465.68	0.000372862	3466.23	0.00114	3466.28	-0.000116092	3465.68	-0.00581
	3465.69	0.000353595	3466.24	0.00103	3466.29	-0.000127348	3465.69	-0.00575
	3465.7	0.000333808	3466.25	0.000898083	3466.3	-0.000125709	3465.7	-0.00568
	3465.71	0.000313498	3466.26	0.000746153	3466.31	-0.000133059	3465.71	-0.00561
	3465.72	0.000292663	3466.27	0.000581447	3466.32	-0.000122068	3465.72	-0.00554
	3465.73	0.000271302	3466.28	0.000413214	3466.33	-0.000116322	3465.73	-0.00547
	3465.74	0.000249415	3466.29	0.000253259	3466.34	-0.000104572	3465.74	-0.0054
	3465.75	0.000227001	3466.3	0.00011417	3466.35	-7.40506e-05	3465.75	-0.00532
	3465.76	0.000204061	3466.31	6.46096e-06	3466.36	-5.49526e-05	3465.76	-0.00525
	3465.77	0.000180594	3466.32	-6.63107e-05	3466.37	-3.63168e-05	3465.77	-0.00517
	3465.78	0.000156602	3466.33	-0.000109259	3466.38	-9.06569e-07	3465.78	-0.00509
	3465.79	0.000132087	3466.34	-0.000133895	3466.39	4.10614e-05	3465.79	-0.00502
	3465.8	0.000107049	3466.35	-0.000153718	3466.4	8.48373e-05	3465.8	-0.00494
	3465.81	8.14914e-05	3466.36	-0.000178961	3466.41	0.000140843	3465.81	-0.00485
	3465.82	5.54165e-05	3466.37	-0.000214532	3466.42	0.000205827	3465.82	-0.00477
	3465.83	2.88273e-05	3466.38	-0.000261547	3466.43	0.000304931	3465.83	-0.00469
	3465.84	1.72734e-06	3466.39	-0.000319569	3466.44	0.000384096	3465.84	-0.0046
	3465.85	-2.58796e-05	3466.4	-0.000387941	3466.45	0.000472451	3465.85	-0.00452
	3465.86	-5.39893e-05	3466.41	-0.000465653	3466.46	0.000561502	3465.86	-0.00443
	3465.87	-8.25969e-05	3466.42	-0.000550165	3466.47	0.000623131	3465.87	-0.00435
	3465.88	-0.000111697	3466.43	-0.000637541	3466.48	0.000691778	3465.88	-0.00426
	3465.89	-0.000141285	3466.44	-0.000722785	3466.49	0.000743646	3465.89	-0.00417
	3465.9	-0.000171354	3466.45	-0.000800927	3466.5	0.000772415	3465.9	-0.00408
	3465.91	-0.000201898	3466.46	-0.000866426	3466.51	0.000804033	3465.91	-0.00399
	3465.92	-0.00023291	3466.47	-0.000914481	3466.52	0.000800422	3465.92	-0.0039
	3465.93	-0.000264382	3466.48	-0.000941011	3466.53	0.000784622	3465.93	-0.00381
	3465.94	-0.000296308	3466.49	-0.000945109	3466.54	0.000764904	3465.94	-0.00372
	3465.95	-0.000328678	3466.5	-0.000930651	3466.55	0.000723173	3465.95	-0.00363
	3465.96	-0.000361485	3466.51	-0.000906026	3466.56	0.000690496	3465.96	-0.00354
	3465.97	-0.000394718	3466.52	-0.000882431	3466.57	0.000641886	3465.97	-0.00345
	3465.98	-0.00042837	3466.53	-0.000869208	3466.58	0.000581823	3465.98	-0.00336
	3465.99	-0.00046243	3466.54	-0.000870569	3466.59	0.000525032	3465.99	-0.00327
	3466	-0.000496888	3466.55	-0.000884679	3466.6	0.000487629	3466	-0.00319
	3466.01	-0.000531732	3466.56	-0.000905913	3466.61	0.000455151	3466.01	-0.0031
	3466.02	-0.000566952	3466.57	-0.000928332	3466.62	0.000465907	3466.02	-0.00301
	3466.03	-0.000602537	3466.58	-0.000948482	3466.63	0.000494094	3466.03	-0.00292
	3466.04	-0.000638474	3466.59	-0.000965362	3466.64	0.000541079	3466.04	-0.00283
	3466.05	-0.000674751	3466.6	-0.000978884	3466.65	0.000590087	3466.05	-0.00275
	3466.06	-0.000711355	3466.61	-0.000988472	3466.66	0.0006298	3466.06	-0.00266
	3466.07	-0.000748273	3466.62	-0.000991991	3466.67	0.00065466	3466.07	-0.00258
	3466.08	-0.000785491	3466.63	-0.000988141	3466.68	0.00066815	3466.08	-0.0025
	3466.09	-0.000822996	3466.64	-0.000978104	3466.69	0.000646864	3466.09	-0.00241
	3466.1	-0.000860772	3466.65	-0.000967101	3466.7	0.0006137	3466.1	-0.00233
	3466.11	-0.000898805	3466.66	-0.000963203	3466.71	0.000557636	3466.11	-0.00225
	3466.12	-0.00093708	3466.67	-0.000974478	3466.72	0.000501606	3466.12	-0.00218
	3466.13	-0.000975581	3466.68	-0.00101	3466.73	0.000438422	3466.13	-0.0021
	3466.14	-0.00101	3466.69	-0.00106	3466.74	0.000390546	3466.14	-0.00203
	3466.15	-0.00105	3466.7	-0.00115	3466.75	0.000348797	3466.15	-0.00195
	3466.16	-0.00109	3466.71	-0.00126	3466.76	0.000308435	3466.16	-0.00188
	3466.17	-0.00113	3466.72	-0.00138	3466.77	0.000264607	3466.17	-0.00182
	3466.18	-0.00117	3466.73	-0.00151	3466.78	0.000244328	3466.18	-0.00175
	3466.19	-0.00121	3466.74	-0.00163	3466.79	0.000213001	3466.19	-0.00168
	3466.2	-0.00125	3466.75	-0.00172	3466.8	0.000188492	3466.2	-0.00162
	3466.21	-0.00129	3466.76	-0.00178	3466.81	0.000147245	3466.21	-0.00156
	3466.22	-0.00133	3466.77	-0.00179	3466.82	0.000113445	3466.22	-0.0015
	3466.23	-0.00137	3466.78	-0.00175	3466.83	8.53278e-05	3466.23	-0.00145
	3466.24	-0.00141	3466.79	-0.00169	3466.84	6.16892e-05	3466.24	-0.0014
	3466.25	-0.00145	3466.8	-0.00159	3466.85	2.94021e-05	3466.25	-0.00135
	3466.26	-0.00149	3466.81	-0.00149	3466.86	7.43442e-06	3466.26	-0.0013
	3466.27	-0.00153	3466.82	-0.00139	3466.87	-2.23525e-05	3466.27	-0.00126
	3466.28	-0.00157	3466.83	-0.00131	3466.88	-5.77326e-05	3466.28	-0.00122
	3466.29	-0.00161	3466.84	-0.00127	3466.89	-9.4164e-05	3466.29	-0.00118
	3466.3	-0.00165	3466.85	-0.00126	3466.9	-0.000154872	3466.3	-0.00114
	3466.31	-0.00169	3466.86	-0.00127	3466.91	-0.000190804	3466.31	-0.00111
	3466.32	-0.00173	3466.87	-0.00131	3466.92	-0.000237345	3466.32	-0.00108
	3466.33	-0.00177	3466.88	-0.00135	3466.93	-0.000274423	3466.33	-0.00106
	3466.34	-0.00181	3466.89	-0.00138	3466.94	-0.000284905	3466.34	-0.00103
	3466.35	-0.00184	3466.9	-0.0014	3466.95	-0.000284284	3466.35	-0.00102
	3466.36	-0.00188	3466.91	-0.00138	3466.96	-0.000275349	3466.36	-0.000999625
	3466.37	-0.00192	3466.92	-0.00134	3466.97	-0.000257871	3466.37	-0.000987432
	3466.38	-0.00196	3466.93	-0.00127	3466.98	-0.000230389	3466.38	-0.000978706
	3466.39	-0.002	3466.94	-0.00117	3466.99	-0.000192996	3466.39	-0.000973484
	3466.4	-0.00203	3466.95	-0.00107	3467	-0.000167345	3466.4	-0.000971801
	3466.41	-0.00207	3466.96	-0.000973756	3467.01	-0.00011935	3466.41	-0.000973687
	3466.42	-0.00211	3466.97	-0.000882204	3467.02	-8.38199e-05	3466.42	-0.000979168
	3466.43	-0.00215	3466.98	-0.000798315	3467.03	-5.65201e-05	3466.43	-0.000988266
	3466.44	-0.00218	3466.99	-0.000719074	3467.04	-3.69846e-05	3466.44	-0.001
	3466.45	-0.00222	3467	-0.000640841	3467.05	-1.9486e-05	3466.45	-0.00102
	3466.46	-0.00225	3467.01	-0.000562742	3467.06	-2.6136e-05	3466.46	-0.00104
	3466.47	-0.00229	3467.02	-0.000488143	3467.07	-3.99202e-05	3466.47	-0.00106
	3466.48	-0.00232	3467.03	-0.000424164	3467.08	-5.49831e-05	3466.48	-0.00109
	3466.49	-0.00236	3467.04	-0.000376789	3467.09	-6.02269e-05	3466.49	-0.00112
	3466.5	-0.00239	3467.05	-0.000347613	3467.1	-5.72162e-05	3466.5	-0.00115
	3466.51	-0.00242	3467.06	-0.000331388	3467.11	-4.79607e-05	3466.51	-0.00119
	3466.52	-0.00245	3467.07	-0.000318707	3467.12	-4.66686e-05	3466.52	-0.00123
	3466.53	-0.00249	3467.08	-0.000299803	3467.13	-2.48991e-05	3466.53	-0.00128
	3466.54	-0.00252	3467.09	-0.000266841	3467.14	-1.50397e-05	3466.54	-0.00133
	3466.55	-0.00255	3467.1	-0.000214948	3467.15	-1.86722e-05	3466.55	-0.00138
	3466.56	-0.00258	3467.11	-0.000141666	3467.16	1.10708e-06	3466.56	-0.00144
	3466.57	-0.00261	3467.12	-4.86433e-05	3467.17	7.27203e-06	3466.57	-0.0015
	3466.58	-0.00263	3467.13	5.73821e-05	3467.18	2.41927e-05	3466.58	-0.00156
	3466.59	-0.00266	3467.14	0.000165452	3467.19	4.5431e-05	3466.59	-0.00163
	3466.6	-0.00269	3467.15	0.000263001	3467.2	5.25212e-05	3466.6	-0.0017
	3466.61	-0.00272	3467.16	0.000338838	3467.21	3.87373e-05	3466.61	-0.00177
	3466.62	-0.00274	3467.17	0.000383872	3467.22	4.27459e-05	3466.62	-0.00185
	3466.63	-0.00277	3467.18	0.000391425	3467.23	1.51505e-05	3466.63	-0.00193
	3466.64	-0.00279	3467.19	0.000357908	3467.24	-1.71339e-06	3466.64	-0.00201
	3466.65	-0.00281	3467.2	0.000286315	3467.25	-3.36902e-05	3466.65	-0.0021
	3466.66	-0.00284	3467.21	0.000186317	3467.26	-6.21606e-05	3466.66	-0.00218
	3466.67	-0.00286	3467.22	7.3187e-05	3467.27	-8.9197e-05	3466.67	-0.00228
	3466.68	-0.00288	3467.23	-3.68219e-05	3467.28	-9.93333e-05	3466.68	-0.00237
	3466.69	-0.0029	3467.24	-0.00013025	3467.29	-0.000103223	3466.69	-0.00247
	3466.7	-0.00292	3467.25	-0.000198649	3467.3	-9.50075e-05	3466.7	-0.00257
	3466.71	-0.00293	3467.26	-0.000239722	3467.31	-8.95464e-05	3466.71	-0.00267
	3466.72	-0.00295	3467.27	-0.000255843	3467.32	-7.33031e-05	3466.72	-0.00278
	3466.73	-0.00297	3467.28	-0.000253825	3467.33	-6.94606e-05	3466.73	-0.00288
	3466.74	-0.00298	3467.29	-0.000243473	3467.34	-6.92799e-05	3466.74	-0.00299
	3466.75	-0.003	3467.3	-0.000235889	3467.35	-7.84462e-05	3466.75	-0.0031
	3466.76	-0.00301	3467.31	-0.000241385	3467.36	-0.0001042	3466.76	-0.00322
	3466.77	-0.00302	3467.32	-0.000265973	3467.37	-0.00013606	3466.77	-0.00333
	3466.78	-0.00304	3467.33	-0.000308242	3467.38	-0.000188319	3466.78	-0.00345
	3466.79	-0.00305	3467.34	-0.000359645	3467.39	-0.000236254	3466.79	-0.00357
	3466.8	-0.00306	3467.35	-0.000408169	3467.4	-0.000284867	3466.8	-0.00369
	3466.81	-0.00306	3467.36	-0.000443442	3467.41	-0.000328463	3466.81	-0.00381
	3466.82	-0.00307	3467.37	-0.000460539	3467.42	-0.000350495	3466.82	-0.00394
	3466.83	-0.00308	3467.38	-0.000461017	3467.43	-0.000377863	3466.83	-0.00406
	3466.84	-0.00309	3467.39	-0.000450978	3467.44	-0.000387696	3466.84	-0.00419
	3466.85	-0.00309	3467.4	-0.000438335	3467.45	-0.000381355	3466.85	-0.00431
	3466.86	-0.00309	3467.41	-0.000430059	3467.46	-0.000356572	3466.86	-0.00444
	3466.87	-0.0031	3467.42	-0.000429909	3467.47	-0.000320605	3466.87	-0.00457
	3466.88	-0.0031	3467.43	-0.000437506	3467.48	-0.000266077	3466.88	-0.0047
	3466.89	-0.0031	3467.44	-0.000449516	3467.49	-0.000206263	3466.89	-0.00483
	3466.9	-0.0031	3467.45	-0.000462941	3467.5	-0.000125089	3466.9	-0.00496
	3466.91	-0.0031	3467.46	-0.000477538	3467.51	-2.53024e-05	3466.91	-0.00509
	3466.92	-0.0031	3467.47	-0.00049674	3467.52	7.30141e-05	3466.92	-0.00522
	3466.93	-0.00309	3467.48	-0.000525339	3467.53	0.000173538	3466.93	-0.00535
	3466.94	-0.00309	3467.49	-0.000565988	3467.54	0.000262177	3466.94	-0.00548
	3466.95	-0.00308	3467.5	-0.000616577	3467.55	0.000353416	3466.95	-0.00561
	3466.96	-0.00308	3467.51	-0.000670248	3467.56	0.000458253	3466.96	-0.00574
	3466.97	-0.00307	3467.52	-0.000718863	3467.57	0.000562187	3466.97	-0.00586
	3466.98	-0.00306	3467.53	-0.00075656	3467.58	0.000674588	3466.98	-0.00599
	3466.99	-0.00305	3467.54	-0.000782669	3467.59	0.000790949	3466.99	-0.00612
	3467	-0.00304	3467.55	-0.000800845	3467.6	0.000898571	3467	-0.00624
	3467.01	-0.00303	3467.56	-0.000816413	3467.61	0.00099951	3467.01	-0.00637
	3467.02	-0.00302	3467.57	-0.000833042	3467.62	0.00108	3467.02	-0.00649
	3467.03	-0.00301	3467.58	-0.000850594	3467.63	0.00114	3467.03	-0.00661
	3467.04	-0.00299	3467.59	-0.000866034	3467.64	0.00119	3467.04	-0.00673
	3467.05	-0.00298	3467.6	-0.00087574	3467.65	0.00121	3467.05	-0.00685
	3467.06	-0.00296	3467.61	-0.00087949	3467.66	0.00123	3467.06	-0.00697
	3467.07	-0.00295	3467.62	-0.00088028	3467.67	0.00124	3467.07	-0.00708
	3467.08	-0.00293	3467.63	-0.000882884	3467.68	0.00125	3467.08	-0.00719
	3467.09	-0.00291	3467.64	-0.000889649	3467.69	0.00125	3467.09	-0.00731
	3467.1	-0.00289	3467.65	-0.00089961	3467.7	0.00125	3467.1	-0.00741
	3467.11	-0.00287	3467.66	-0.0009094	3467.71	0.00126	3467.11	-0.00752
	3467.12	-0.00285	3467.67	-0.000917142	3467.72	0.00127	3467.12	-0.00762
	3467.13	-0.00283	3467.68	-0.000925916	3467.73	0.0013	3467.13	-0.00772
	3467.14	-0.00281	3467.69	-0.000942734	3467.74	0.00133	3467.14	-0.00782
	3467.15	-0.00278	3467.7	-0.00097504	3467.75	0.00136	3467.15	-0.00791
	3467.16	-0.00276	3467.71	-0.00103	3467.76	0.00137	3467.16	-0.00801
	3467.17	-0.00274	3467.72	-0.0011	3467.77	0.00139	3467.17	-0.0081
	3467.18	-0.00271	3467.73	-0.00119	3467.78	0.00139	3467.18	-0.00818
	3467.19	-0.00269	3467.74	-0.00129	3467.79	0.00139	3467.19	-0.00826
	3467.2	-0.00266	3467.75	-0.00142	3467.8	0.00138	3467.2	-0.00834
	3467.21	-0.00263	3467.76	-0.00156	3467.81	0.00137	3467.21	-0.00842
	3467.22	-0.0026	3467.77	-0.00172	3467.82	0.00134	3467.22	-0.00849
	3467.23	-0.00257	3467.78	-0.00188	3467.83	0.00129	3467.23	-0.00856
	3467.24	-0.00255	3467.79	-0.00204	3467.84	0.00121	3467.24	-0.00862
	3467.25	-0.00252	3467.8	-0.00219	3467.85	0.00112	3467.25	-0.00868
	3467.26	-0.00249	3467.81	-0.00231	3467.86	0.00102	3467.26	-0.00874
	3467.27	-0.00245	3467.82	-0.00241	3467.87	0.000916327	3467.27	-0.00879
	3467.28	-0.00242	3467.83	-0.00248	3467.88	0.000843121	3467.28	-0.00884
	3467.29	-0.00239	3467.84	-0.00252	3467.89	0.00079128	3467.29	-0.00889
	3467.3	-0.00236	3467.85	-0.00254	3467.9	0.000786627	3467.3	-0.00893
	3467.31	-0.00233	3467.86	-0.00253	3467.91	0.000775731	3467.31	-0.00897
	3467.32	-0.00229	3467.87	-0.00249	3467.92	0.000783968	3467.32	-0.009
	3467.33	-0.00226	3467.88	-0.00243	3467.93	0.000778482	3467.33	-0.00903
	3467.34	-0.00223	3467.89	-0.00235	3467.94	0.000785422	3467.34	-0.00905
	3467.35	-0.00219	3467.9	-0.00227	3467.95	0.000785501	3467.35	-0.00908
	3467.36	-0.00216	3467.91	-0.0022	3467.96	0.000785644	3467.36	-0.00909
	3467.37	-0.00212	3467.92	-0.00213	3467.97	0.000803557	3467.37	-0.0091
	3467.38	-0.00209	3467.93	-0.00208	3467.98	0.000821792	3467.38	-0.00911
	3467.39	-0.00205	3467.94	-0.00206	3467.99	0.000849783	3467.39	-0.00911
	3467.4	-0.00201	3467.95	-0.00208	3468	0.000907831	3467.4	-0.00911
	3467.41	-0.00198	3467.96	-0.00212	3468.01	0.000972192	3467.41	-0.00911
	3467.42	-0.00194	3467.97	-0.00219	3468.02	0.00103	3467.42	-0.0091
	3467.43	-0.0019	3467.98	-0.00227	3468.03	0.00108	3467.43	-0.00909
	3467.44	-0.00187	3467.99	-0.00236	3468.04	0.00115	3467.44	-0.00907
	3467.45	-0.00183	3468	-0.00246	3468.05	0.0012	3467.45	-0.00904
	3467.46	-0.00179	3468.01	-0.00255	3468.06	0.00126	3467.46	-0.00902
	3467.47	-0.00176	3468.02	-0.00264	3468.07	0.00133	3467.47	-0.00899
	3467.48	-0.00172	3468.03	-0.00271	3468.08	0.00143	3467.48	-0.00895
	3467.49	-0.00168	3468.04	-0.00276	3468.09	0.00153	3467.49	-0.00891
	3467.5	-0.00164	3468.05	-0.00279	3468.1	0.00163	3467.5	-0.00887
	3467.51	-0.00161	3468.06	-0.0028	3468.11	0.00176	3467.51	-0.00882
	3467.52	-0.00157	3468.07	-0.0028	3468.12	0.00187	3467.52	-0.00877
	3467.53	-0.00153	3468.08	-0.00279	3468.13	0.00198	3467.53	-0.00871
	3467.54	-0.00149	3468.09	-0.00277	3468.14	0.00208	3467.54	-0.00865
	3467.55	-0.00145	3468.1	-0.00275	3468.15	0.00215	3467.55	-0.00859
	3467.56	-0.00142	3468.11	-0.00271	3468.16	0.00221	3467.56	-0.00852
	3467.57	-0.00138	3468.12	-0.00265	3468.17	0.00226	3467.57	-0.00845
	3467.58	-0.00134	3468.13	-0.00257	3468.18	0.00228	3467.58	-0.00838
	3467.59	-0.0013	3468.14	-0.00247	3468.19	0.00231	3467.59	-0.0083
	3467.6	-0.00127	3468.15	-0.00237	3468.2	0.00232	3467.6	-0.00822
	3467.61	-0.00123	3468.16	-0.00225	3468.21	0.00232	3467.61	-0.00813
	3467.62	-0.00119	3468.17	-0.00213	3468.22	0.00232	3467.62	-0.00804
	3467.63	-0.00115	3468.18	-0.00199	3468.23	0.00229	3467.63	-0.00795
	3467.64	-0.00112	3468.19	-0.00185	3468.24	0.00227	3467.64	-0.00785
	3467.65	-0.00108	3468.2	-0.0017	3468.25	0.00225	3467.65	-0.00775
	3467.66	-0.00104	3468.21	-0.00156	3468.26	0.00224	3467.66	-0.00765
	3467.67	-0.00101	3468.22	-0.00145	3468.27	0.00223	3467.67	-0.00755
	3467.68	-0.000972606	3468.23	-0.00136	3468.28	0.00222	3467.68	-0.00744
	3467.69	-0.000936765	3468.24	-0.00129	3468.29	0.0022	3467.69	-0.00733
	3467.7	-0.000901162	3468.25	-0.00126	3468.3	0.00219	3467.7	-0.00721
	3467.71	-0.00086581	3468.26	-0.00125	3468.31	0.00216	3467.71	-0.0071
	3467.72	-0.00083072	3468.27	-0.00126	3468.32	0.00212	3467.72	-0.00698
	3467.73	-0.000795901	3468.28	-0.0013	3468.33	0.00208	3467.73	-0.00686
	3467.74	-0.000761366	3468.29	-0.00133	3468.34	0.00202	3467.74	-0.00674
	3467.75	-0.000727122	3468.3	-0.00135	3468.35	0.00195	3467.75	-0.00661
	3467.76	-0.000693181	3468.31	-0.00135	3468.36	0.0019	3467.76	-0.00648
	3467.77	-0.000659551	3468.32	-0.00133	3468.37	0.00185	3467.77	-0.00635
	3467.78	-0.000626241	3468.33	-0.00129	3468.38	0.00181	3467.78	-0.00622
	3467.79	-0.00059326	3468.34	-0.00125	3468.39	0.00181	3467.79	-0.00609
	3467.8	-0.000560615	3468.35	-0.00122	3468.4	0.00179	3467.8	-0.00596
	3467.81	-0.000528314	3468.36	-0.00118	3468.41	0.00178	3467.81	-0.00582
	3467.82	-0.000496363	3468.37	-0.00114	3468.42	0.00174	3467.82	-0.00568
	3467.83	-0.000464771	3468.38	-0.00109	3468.43	0.0017	3467.83	-0.00555
	3467.84	-0.000433544	3468.39	-0.00101	3468.44	0.00164	3467.84	-0.00541
	3467.85	-0.000402687	3468.4	-0.000920303	3468.45	0.00157	3467.85	-0.00527
	3467.86	-0.000372206	3468.41	-0.000817022	3468.46	0.00147	3467.86	-0.00513
	3467.87	-0.000342107	3468.42	-0.000709179	3468.47	0.00136	3467.87	-0.00498
	3467.88	-0.000312395	3468.43	-0.000602078	3468.48	0.00127	3467.88	-0.00484
	3467.89	-0.000283075	3468.44	-0.000497813	3468.49	0.00115	3467.89	-0.0047
	3467.9	-0.00025415	3468.45	-0.000397138	3468.5	0.00105	3467.9	-0.00456
	3467.91	-0.000225626	3468.46	-0.000300328	3468.51	0.000968875	3467.91	-0.00441
	3467.92	-0.000197505	3468.47	-0.000208773	3468.52	0.000901221	3467.92	-0.00427
	3467.93	-0.000169793	3468.48	-0.000126524	3468.53	0.000846673	3467.93	-0.00413
	3467.94	-0.00014249	3468.49	-6.00454e-05	3468.54	0.000831516	3467.94	-0.00398
	3467.95	-0.000115602	3468.5	-1.67333e-05	3468.55	0.000806574	3467.95	-0.00384
	3467.96	-8.91294e-05	3468.51	-1.93921e-06	3468.56	0.000813326	3467.96	-0.0037
	3467.97	-6.30757e-05	3468.52	-1.61758e-05	3468.57	0.000828203	3467.97	-0.00355
	3467.98	-3.74428e-05	3468.53	-5.45197e-05	3468.58	0.000857693	3467.98	-0.00341
	3467.99	-1.22326e-05	3468.54	-0.000108386	3468.59	0.000910008	3467.99	-0.00327
	3468	1.25534e-05	3468.55	-0.000168799	3468.6	0.000973636	3468	-0.00313
	3468.01	3.69136e-05	3468.56	-0.000230272	3468.61	0.00105	3468.01	-0.00299
	3468.02	6.08469e-05	3468.57	-0.000292133	3468.62	0.00111	3468.02	-0.00285
	3468.03	8.43524e-05	3468.58	-0.000356772	3468.63	0.00116	3468.03	-0.00272
	3468.04	0.000107429	3468.59	-0.00042611	3468.64	0.00119	3468.04	-0.00258
	3468.05	0.000130077	3468.6	-0.000498049	3468.65	0.00124	3468.05	-0.00245
	3468.06	0.000152295	3468.61	-0.000566585	3468.66	0.00127	3468.06	-0.00231
	3468.07	0.000174083	3468.62	-0.000624755	3468.67	0.00131	3468.07	-0.00218
	3468.08	0.000195441	3468.63	-0.000668183	3468.68	0.00134	3468.08	-0.00205
	3468.09	0.00021637	3468.64	-0.000697324	3468.69	0.00137	3468.09	-0.00193
	3468.1	0.00023687	3468.65	-0.000717842	3468.7	0.00137	3468.1	-0.0018
	3468.11	0.00025694	3468.66	-0.000738343	3468.71	0.00136	3468.11	-0.00167
	3468.12	0.000276583	3468.67	-0.000767113	3468.72	0.00133	3468.12	-0.00155
	3468.13	0.000295798	3468.68	-0.000808465	3468.73	0.0013	3468.13	-0.00143
	3468.14	0.000314587	3468.69	-0.000861666	3468.74	0.00125	3468.14	-0.00131
	3468.15	0.00033295	3468.7	-0.000922588	3468.75	0.00121	3468.15	-0.0012
	3468.16	0.000350889	3468.71	-0.000987104	3468.76	0.00114	3468.16	-0.00109
	3468.17	0.000368405	3468.72	-0.00105	3468.77	0.00108	3468.17	-0.000974175
	3468.18	0.000385499	3468.73	-0.00112	3468.78	0.00102	3468.18	-0.000865569
	3468.19	0.000402174	3468.74	-0.00118	3468.79	0.000961465	3468.19	-0.000759468
	3468.2	0.00041843	3468.75	-0.00122	3468.8	0.000863749	3468.2	-0.000655933
	3468.21	0.00043427	3468.76	-0.00125	3468.81	0.000749842	3468.21	-0.000555019
	3468.22	0.000449695	3468.77	-0.00126	3468.82	0.000620326	3468.22	-0.000456778
	3468.23	0.000464707	3468.78	-0.00126	3468.83	0.00046701	3468.23	-0.000361261
	3468.24	0.000479309	3468.79	-0.00125	3468.84	0.000299752	3468.24	-0.000268512
	3468.25	0.000493502	3468.8	-0.00125	3468.85	0.000120621	3468.25	-0.000178574
	3468.26	0.000507289	3468.81	-0.00126	3468.86	-5.49856e-05	3468.26	-9.14854e-05
	3468.27	0.000520672	3468.82	-0.00129	3468.87	-0.000226584	3468.27	-7.28117e-06
	3468.28	0.000533654	3468.83	-0.00134	3468.88	-0.000364907	3468.28	7.40074e-05
	3468.29	0.000546237	3468.84	-0.0014	3468.89	-0.000488888	3468.29	0.000152353
	3468.3	0.000558423	3468.85	-0.00146	3468.9	-0.000573174	3468.3	0.00022773
	3468.31	0.000570216	3468.86	-0.00153	3468.91	-0.000645078	3468.31	0.00030012
	3468.32	0.000581619	3468.87	-0.0016	3468.92	-0.000684361	3468.32	0.000369504
	3468.33	0.000592634	3468.88	-0.00167	3468.93	-0.000699623	3468.33	0.000435871
	3468.34	0.000603264	3468.89	-0.00173	3468.94	-0.000693309	3468.34	0.00049921
	3468.35	0.000613512	3468.9	-0.00177	3468.95	-0.000669106	3468.35	0.000559516
	3468.36	0.000623383	3468.91	-0.00179	3468.96	-0.000630456	3468.36	0.000616786
	3468.37	0.000632877	3468.92	-0.00179	3468.97	-0.000581811	3468.37	0.000671022
	3468.38	0.000642001	3468.93	-0.00177	3468.98	-0.000507768	3468.38	0.000722228
	3468.39	0.000650755	3468.94	-0.00173	3468.99	-0.000462486	3468.39	0.000770414
	3468.4	0.000659146	3468.95	-0.00169	3469	-0.000413474	3468.4	0.000815591
	3468.41	0.000667175	3468.96	-0.00166	3469.01	-0.000399793	3468.41	0.000857774
	3468.42	0.000674847	3468.97	-0.00164	3469.02	-0.000406976	3468.42	0.000896984
	3468.43	0.000682165	3468.98	-0.00162	3469.03	-0.000454246	3468.43	0.000933241
	3468.44	0.000689135	3468.99	-0.00162	3469.04	-0.00052516	3468.44	0.000966572
	3468.45	0.000695759	3469	-0.0016	3469.05	-0.000621182	3468.45	0.000997006
	3468.46	0.000702042	3469.01	-0.00158	3469.06	-0.00073362	3468.46	0.00102
	3468.47	0.000707988	3469.02	-0.00155	3469.07	-0.00083997	3468.47	0.00105
	3468.48	0.000713602	3469.03	-0.00151	3469.08	-0.000964641	3468.48	0.00107
	3468.49	0.000718888	3469.04	-0.00147	3469.09	-0.00104	3468.49	0.00109
	3468.5	0.000723851	3469.05	-0.00143	3469.1	-0.00111	3468.5	0.00111
	3468.51	0.000728496	3469.06	-0.00139	3469.11	-0.00115	3468.51	0.00112
	3468.52	0.000732828	3469.07	-0.00135	3469.12	-0.00119	3468.52	0.00113
	3468.53	0.000736851	3469.08	-0.0013	3469.13	-0.00121	3468.53	0.00114
	3468.54	0.000740571	3469.09	-0.00124	3469.14	-0.00126	3468.54	0.00115
	3468.55	0.000743993	3469.1	-0.00118	3469.15	-0.0013	3468.55	0.00115
	3468.56	0.000747123	3469.11	-0.00114	3469.16	-0.00136	3468.56	0.00115
	3468.57	0.000749965	3469.12	-0.00111	3469.17	-0.00142	3468.57	0.00115
	3468.58	0.000752526	3469.13	-0.00109	3469.18	-0.00148	3468.58	0.00115
	3468.59	0.000754812	3469.14	-0.00108	3469.19	-0.00154	3468.59	0.00114
	3468.6	0.000756828	3469.15	-0.00108	3469.2	-0.00159	3468.6	0.00114
	3468.61	0.00075858	3469.16	-0.00109	3469.21	-0.00163	3468.61	0.00113
	3468.62	0.000760075	3469.17	-0.0011	3469.22	-0.00168	3468.62	0.00111
	3468.63	0.000761318	3469.18	-0.00113	3469.23	-0.00172	3468.63	0.0011
	3468.64	0.000762317	3469.19	-0.00116	3469.24	-0.00175	3468.64	0.00109
	3468.65	0.000763077	3469.2	-0.00119	3469.25	-0.00178	3468.65	0.00107
	3468.66	0.000763605	3469.21	-0.00121	3469.26	-0.00179	3468.66	0.00105
	3468.67	0.000763909	3469.22	-0.00122	3469.27	-0.0018	3468.67	0.00103
	3468.68	0.000763995	3469.23	-0.0012	3469.28	-0.0018	3468.68	0.00101
	3468.69	0.000763869	3469.24	-0.00117	3469.29	-0.00181	3468.69	0.000985473
	3468.7	0.000763539	3469.25	-0.00112	3469.3	-0.00181	3468.7	0.000961183
	3468.71	0.000763013	3469.26	-0.00105	3469.31	-0.00182	3468.71	0.000935669
	3468.72	0.000762297	3469.27	-0.000965457	3469.32	-0.00183	3468.72	0.000909018
	3468.73	0.000761398	3469.28	-0.000875556	3469.33	-0.00184	3468.73	0.000881319
	3468.74	0.000760325	3469.29	-0.000789686	3469.34	-0.00185	3468.74	0.00085266
	3468.75	0.000759085	3469.3	-0.000718688	3469.35	-0.00184	3468.75	0.000823129
	3468.76	0.000757686	3469.31	-0.000669269	3469.36	-0.00184	3468.76	0.000792817
	3468.77	0.000756134	3469.32	-0.000640432	3469.37	-0.00183	3468.77	0.000761811
	3468.78	0.000754438	3469.33	-0.000623462	3469.38	-0.00183	3468.78	0.000730202
	3468.79	0.000752607	3469.34	-0.000604154	3469.39	-0.00182	3468.79	0.000698079
	3468.8	0.000750646	3469.35	-0.000567671	3469.4	-0.00182	3468.8	0.00066553
	3468.81	0.000748566	3469.36	-0.000502298	3469.41	-0.00181	3468.81	0.000632644
	3468.82	0.000746372	3469.37	-0.000402595	3469.42	-0.00179	3468.82	0.000599509
	3468.83	0.000744074	3469.38	-0.000270067	3469.43	-0.00175	3468.83	0.000566212
	3468.84	0.00074168	3469.39	-0.000113035	3469.44	-0.00172	3468.84	0.00053284
	3468.85	0.000739197	3469.4	5.45914e-05	3469.45	-0.00167	3468.85	0.000499479
	3468.86	0.000736633	3469.41	0.000215126	3469.46	-0.00162	3468.86	0.000466213
	3468.87	0.000733997	3469.42	0.000349462	3469.47	-0.00157	3468.87	0.000433126
	3468.88	0.000731296	3469.43	0.000441688	3469.48	-0.00151	3468.88	0.0004003
	3468.89	0.000728539	3469.44	0.000483253	3469.49	-0.00146	3468.89	0.000367816
	3468.9	0.000725732	3469.45	0.000474764	3469.5	-0.0014	3468.9	0.000335753
	3468.91	0.000722885	3469.46	0.000425612	3469.51	-0.00134	3468.91	0.000304189
	3468.92	0.000720004	3469.47	0.000351341	3469.52	-0.0013	3468.92	0.0002732
	3468.93	0.000717098	3469.48	0.000269869	3469.53	-0.00126	3468.93	0.000242861
	3468.94	0.000714173	3469.49	0.000198102	3469.54	-0.00121	3468.94	0.000213242
	3468.95	0.000711239	3469.5	0.000147681	3469.55	-0.00114	3468.95	0.000184415
	3468.96	0.000708301	3469.51	0.000122605	3469.56	-0.00106	3468.96	0.000156447
	3468.97	0.000705367	3469.52	0.000119382	3469.57	-0.000971779	3468.97	0.000129404
	3468.98	0.000702445	3469.53	0.000130498	3469.58	-0.000880778	3468.98	0.000103349
	3468.99	0.00069954	3469.54	0.000150189	3469.59	-0.000797874	3468.99	7.83427e-05
	3469	0.000696661	3469.55	0.000177299	3469.6	-0.000740225	3469	5.44433e-05
	3469.01	0.000693814	3469.56	0.000214665	3469.61	-0.000709401	3469.01	3.17063e-05
	3469.02	0.000691005	3469.57	0.000264628	3469.62	-0.000684806	3469.02	1.01844e-05
	3469.03	0.00068824	3469.58	0.000325672	3469.63	-0.000662117	3469.03	-1.00727e-05
	3469.04	0.000685525	3469.59	0.00039183	3469.64	-0.000637683	3469.04	-2.90181e-05
	3469.05	0.000682867	3469.6	0.00045567	3469.65	-0.000596804	3469.05	-4.66078e-05
	3469.06	0.000680272	3469.61	0.000511705	3469.66	-0.000549764	3469.06	-6.28011e-05
	3469.07	0.000677743	3469.62	0.000559379	3469.67	-0.000502632	3469.07	-7.75603e-05
	3469.08	0.000675287	3469.63	0.000603764	3469.68	-0.000472739	3469.08	-9.0851e-05
	3469.09	0.000672908	3469.64	0.000652633	3469.69	-0.000444589	3469.09	-0.000102642
	3469.1	0.000670611	3469.65	0.000710965	3469.7	-0.000432244	3469.1	-0.000112906
	3469.11	0.000668401	3469.66	0.000775459	3469.71	-0.000437352	3469.11	-0.000121618
	3469.12	0.00066628	3469.67	0.0008342	3469.72	-0.000470521	3469.12	-0.000128757
	3469.13	0.000664254	3469.68	0.000872195	3469.73	-0.000517977	3469.13	-0.000134306
	3469.14	0.000662325	3469.69	0.000881138	3469.74	-0.000601016	3469.14	-0.000138251
	3469.15	0.000660497	3469.7	0.000864899	3469.75	-0.000691808	3469.15	-0.000140581
	3469.16	0.000658772	3469.71	0.000838448	3469.76	-0.000791139	3469.16	-0.00014129
	3469.17	0.000657152	3469.72	0.000820157	3469.77	-0.000875349	3469.17	-0.000140375
	3469.18	0.000655641	3469.73	0.000822017	3469.78	-0.000949153	3469.18	-0.000137835
	3469.19	0.000654239	3469.74	0.000843433	3469.79	-0.000986788	3469.19	-0.000133675
	3469.2	0.000652948	3469.75	0.000872153	3469.8	-0.00101	3469.2	-0.000127903
	3469.21	0.000651769	3469.76	0.000890706	3469.81	-0.00101	3469.21	-0.00012053
	3469.22	0.000650704	3469.77	0.000885134	3469.82	-0.00102	3469.22	-0.000111571
	3469.23	0.000649751	3469.78	0.000850357	3469.83	-0.00103	3469.23	-0.000101044
	3469.24	0.000648911	3469.79	0.000790149	3469.84	-0.00106	3469.24	-8.89724e-05
	3469.25	0.000648184	3469.8	0.000713424	3469.85	-0.0011	3469.25	-7.53816e-05
	3469.26	0.00064757	3469.81	0.000628329	3469.86	-0.00113	3469.26	-6.0301e-05
	3469.27	0.000647066	3469.82	0.000540174	3469.87	-0.00114	3469.27	-4.37637e-05
	3469.28	0.000646671	3469.83	0.000452872	3469.88	-0.00117	3469.28	-2.58061e-05
	3469.29	0.000646384	3469.84	0.000372329	3469.89	-0.0012	3469.29	-6.46821e-06
	3469.3	0.000646202	3469.85	0.000306753	3469.9	-0.00125	3469.3	1.42065e-05
	3469.31	0.000646123	3469.86	0.000262975	3469.91	-0.0013	3469.31	3.61712e-05
	3469.32	0.000646144	3469.87	0.000242666	3469.92	-0.00136	3469.32	5.93759e-05
	3469.33	0.000646261	3469.88	0.000240684	3469.93	-0.00143	3469.33	8.37671e-05
	3469.34	0.000646471	3469.89	0.000248705	3469.94	-0.00151	3469.34	0.000109288
	3469.35	0.00064677	3469.9	0.000260983	3469.95	-0.00161	3469.35	0.00013588
	3469.36	0.000647153	3469.91	0.000276053	3469.96	-0.00171	3469.36	0.000163479
	3469.37	0.000647615	3469.92	0.000296043	3469.97	-0.00183	3469.37	0.00019202
	3469.38	0.000648153	3469.93	0.00032275	3469.98	-0.00194	3469.38	0.000221434
	3469.39	0.00064876	3469.94	0.000355043	3469.99	-0.00207	3469.39	0.00025165
	3469.4	0.000649431	3469.95	0.000388754	3470	-0.00219	3469.4	0.000282595
	3469.41	0.000650159	3469.96	0.000418505	3470.01	-0.00233	3469.41	0.00031419
	3469.42	0.00065094	3469.97	0.000440336	3470.02	-0.00246	3469.42	0.000346359
	3469.43	0.000651765	3469.98	0.000453578	3470.03	-0.00258	3469.43	0.000379018
	3469.44	0.000652629	3469.99	0.000461222	3470.04	-0.00269	3469.44	0.000412084
	3469.45	0.000653524	3470	0.000467879	3470.05	-0.00277	3469.45	0.000445472
	3469.46	0.000654443	3470.01	0.000476401	3470.06	-0.00283	3469.46	0.000479094
	3469.47	0.000655378	3470.02	0.000486784	3470.07	-0.00287	3469.47	0.00051286
	3469.48	0.000656323	3470.03	0.00049459	3470.08	-0.00289	3469.48	0.000546678
	3469.49	0.000657269	3470.04	0.000492811	3470.09	-0.0029	3469.49	0.000580456
	3469.5	0.000658208	3470.05	0.000474031	3470.1	-0.0029	3469.5	0.0006141
	3469.51	0.000659132	3470.06	0.000434843	3470.11	-0.00288	3469.51	0.000647513
	3469.52	0.000660032	3470.07	0.000379671	3470.12	-0.00288	3469.52	0.000680599
	3469.53	0.000660901	3470.08	0.000321314	3470.13	-0.00289	3469.53	0.000713259
	3469.54	0.000661729	3470.09	0.000276739	3470.14	-0.00291	3469.54	0.000745395
	3469.55	0.000662508	3470.1	0.000258984	3470.15	-0.00292	3469.55	0.000776907
	3469.56	0.000663229	3470.11	0.000272367	3470.16	-0.00296	3469.56	0.000807694
	3469.57	0.000663883	3470.12	0.000310151	3470.17	-0.00299	3469.57	0.000837657
	3469.58	0.000664462	3470.13	0.000357831	3470.18	-0.00304	3469.58	0.000866695
	3469.59	0.000664957	3470.14	0.000400038	3470.19	-0.00308	3469.59	0.000894706
	3469.6	0.000665359	3470.15	0.000425541	3470.2	-0.00312	3469.6	0.00092159
	3469.61	0.000665659	3470.16	0.000430747	3470.21	-0.00317	3469.61	0.000947246
	3469.62	0.000665849	3470.17	0.000419286	3470.22	-0.00319	3469.62	0.000971573
	3469.63	0.00066592	3470.18	0.000397194	3470.23	-0.00321	3469.63	0.000994473
	3469.64	0.000665864	3470.19	0.000369438	3470.24	-0.00321	3469.64	0.00102
	3469.65	0.000665671	3470.2	0.000338712	3470.25	-0.00321	3469.65	0.00104
	3469.66	0.000665335	3470.21	0.000307622	3470.26	-0.0032	3469.66	0.00105
	3469.67	0.000664846	3470.22	0.000281927	3470.27	-0.0032	3469.67	0.00107
	3469.68	0.000664197	3470.23	0.000270208	3470.28	-0.0032	3469.68	0.00108
	3469.69	0.000663381	3470.24	0.000280308	3470.29	-0.0032	3469.69	0.0011
	3469.7	0.000662389	3470.25	0.000313991	3470.3	-0.00318	3469.7	0.00111
	3469.71	0.000661214	3470.26	0.000365898	3470.31	-0.00318	3469.71	0.00111
	3469.72	0.00065985	3470.27	0.000428268	3470.32	-0.00318	3469.72	0.00112
	3469.73	0.00065829	3470.28	0.000494407	3470.33	-0.00319	3469.73	0.00112
	3469.74	0.000656527	3470.29	0.000560937	3470.34	-0.00318	3469.74	0.00112
	3469.75	0.000654556	3470.3	0.000625521	3470.35	-0.00317	3469.75	0.00112
	3469.76	0.000652371	3470.31	0.000684104	3470.36	-0.00313	3469.76	0.00112
	3469.77	0.000649965	3470.32	0.000731713	3470.37	-0.00306	3469.77	0.00111
	3469.78	0.000647335	3470.33	0.000763541	3470.38	-0.00296	3469.78	0.0011
	3469.79	0.000644476	3470.34	0.000775992	3470.39	-0.00284	3469.79	0.00109
	3469.8	0.000641383	3470.35	0.000767316	3470.4	-0.00269	3469.8	0.00107
	3469.81	0.000638053	3470.36	0.000735982	3470.41	-0.00254	3469.81	0.00106
	3469.82	0.000634482	3470.37	0.000680799	3470.42	-0.00241	3469.82	0.00104
	3469.83	0.000630668	3470.38	0.000601267	3470.43	-0.00229	3469.83	0.00101
	3469.84	0.000626608	3470.39	0.000499798	3470.44	-0.00219	3469.84	0.000983653
	3469.85	0.000622301	3470.4	0.000382574	3470.45	-0.00209	3469.85	0.000953114
	3469.86	0.000617744	3470.41	0.000260915	3470.46	-0.00198	3469.86	0.00091938
	3469.87	0.000612937	3470.42	0.000150732	3470.47	-0.00187	3469.87	0.000882411
	3469.88	0.000607879	3470.43	6.81369e-05	3470.48	-0.00176	3469.88	0.000842171
	3469.89	0.000602571	3470.44	2.49243e-05	3470.49	-0.00164	3469.89	0.000798631
	3469.9	0.000597013	3470.45	2.43498e-05	3470.5	-0.00151	3469.9	0.000751763
	3469.91	0.000591206	3470.46	6.09437e-05	3470.51	-0.00139	3469.91	0.000701546
	3469.92	0.000585153	3470.47	0.000122709	3470.52	-0.00127	3469.92	0.000647963
	3469.93	0.000578854	3470.48	0.000194757	3470.53	-0.00114	3469.93	0.000591
	3469.94	0.000572313	3470.49	0.000262916	3470.54	-0.00101	3469.94	0.00053065
	3469.95	0.000565534	3470.5	0.000315771	3470.55	-0.000873262	3469.95	0.000466909
	3469.96	0.00055852	3470.51	0.000346335	3470.56	-0.000736014	3469.96	0.000399778
	3469.97	0.000551275	3470.52	0.000350879	3470.57	-0.000598859	3469.97	0.000329265
	3469.98	0.000543805	3470.53	0.000329529	3470.58	-0.000468579	3469.98	0.000255379
	3469.99	0.000536115	3470.54	0.000285126	3470.59	-0.000343609	3469.99	0.000178138
	3470	0.000528211	3470.55	0.000222671	3470.6	-0.000227989	3470	9.75615e-05
	3470.01	0.000520099	3470.56	0.000148261	3470.61	-0.000121157	3470.01	1.36765e-05
	3470.02	0.000511787	3470.57	6.74334e-05	3470.62	-7.80802e-06	3470.02	-7.34863e-05
	3470.03	0.000503283	3470.58	-1.55801e-05	3470.63	8.9927e-05	3470.03	-0.000163891
	3470.04	0.000494594	3470.59	-9.63687e-05	3470.64	0.000203918	3470.04	-0.000257497
	3470.05	0.000485729	3470.6	-0.000171011	3470.65	0.000313805	3470.05	-0.000354258
	3470.06	0.000476698	3470.61	-0.000236836	3470.66	0.00041152	3470.06	-0.000454123
	3470.07	0.000467509	3470.62	-0.00029466	3470.67	0.000511631	3470.07	-0.000557037
	3470.08	0.000458174	3470.63	-0.000348849	3470.68	0.000609037	3470.08	-0.000662939
	3470.09	0.000448702	3470.64	-0.000404843	3470.69	0.000719575	3470.09	-0.000771764
	3470.1	0.000439105	3470.65	-0.00046631	3470.7	0.000840383	3470.1	-0.000883441
	3470.11	0.000429394	3470.66	-0.000533167	3470.71	0.000973223	3470.11	-0.000997896
	3470.12	0.000419581	3470.67	-0.000602085	3470.72	0.00113	3470.12	-0.00112
	3470.13	0.000409679	3470.68	-0.000668976	3470.73	0.00128	3470.13	-0.00123
	3470.14	0.000399699	3470.69	-0.000730231	3470.74	0.00143	3470.14	-0.00136
	3470.15	0.000389655	3470.7	-0.000783674	3470.75	0.00155	3470.15	-0.00148
	3470.16	0.00037956	3470.71	-0.000827939	3470.76	0.00166	3470.16	-0.00161
	3470.17	0.000369427	3470.72	-0.000862439	3470.77	0.00172	3470.17	-0.00174
	3470.18	0.000359272	3470.73	-0.000887401	3470.78	0.00175	3470.18	-0.00187
	3470.19	0.000349107	3470.74	-0.00090404	3470.79	0.00178	3470.19	-0.002
	3470.2	0.000338948	3470.75	-0.000912484	3470.8	0.00179	3470.2	-0.00214
	3470.21	0.000328808	3470.76	-0.000910797	3470.81	0.00181	3470.21	-0.00228
	3470.22	0.000318703	3470.77	-0.000894003	3470.82	0.00182	3470.22	-0.00241
	3470.23	0.000308648	3470.78	-0.000856005	3470.83	0.00184	3470.23	-0.00255
	3470.24	0.000298658	3470.79	-0.000791801	3470.84	0.00185	3470.24	-0.0027
	3470.25	0.000288747	3470.8	-0.000701692	3470.85	0.00187	3470.25	-0.00284
	3470.26	0.000278933	3470.81	-0.000592204	3470.86	0.00189	3470.26	-0.00298
	3470.27	0.000269229	3470.82	-0.000476875	3470.87	0.00195	3470.27	-0.00313
	3470.28	0.000259651	3470.83	-0.000374305	3470.88	0.002	3470.28	-0.00327
	3470.29	0.000250215	3470.84	-0.000303338	3470.89	0.00208	3470.29	-0.00342
	3470.3	0.000240937	3470.85	-0.000276978	3470.9	0.00215	3470.3	-0.00357
	3470.31	0.000231831	3470.86	-0.000296807	3470.91	0.00221	3470.31	-0.00372
	3470.32	0.000222913	3470.87	-0.000352596	3470.92	0.00227	3470.32	-0.00386
	3470.33	0.000214198	3470.88	-0.000427071	3470.93	0.00234	3470.33	-0.00401
	3470.34	0.0002057	3470.89	-0.0005019	3470.94	0.00239	3470.34	-0.00416
	3470.35	0.000197436	3470.9	-0.00056392	3470.95	0.00243	3470.35	-0.00431
	3470.36	0.00018942	3470.91	-0.000607215	3470.96	0.00247	3470.36	-0.00446
	3470.37	0.000181665	3470.92	-0.00063282	3470.97	0.0025	3470.37	-0.0046
	3470.38	0.000174187	3470.93	-0.00064609	3470.98	0.00253	3470.38	-0.00475
	3470.39	0.000166998	3470.94	-0.000653649	3470.99	0.00255	3470.39	-0.0049
	3470.4	0.000160114	3470.95	-0.000659739	3471	0.00259	3470.4	-0.00504
	3470.41	0.000153546	3470.96	-0.000664827	3471.01	0.00263	3470.41	-0.00518
	3470.42	0.000147309	3470.97	-0.000665718	3471.02	0.00268	3470.42	-0.00533
	3470.43	0.000141414	3470.98	-0.000657011	3471.03	0.0027	3470.43	-0.00547
	3470.44	0.000135873	3470.99	-0.000633014	3471.04	0.00271	3470.44	-0.00561
	3470.45	0.000130699	3471	-0.0005909	3471.05	0.00272	3470.45	-0.00574
	3470.46	0.000125902	3471.01	-0.000530827	3471.06	0.00271	3470.46	-0.00588
	3470.47	0.000121493	3471.02	-0.000457234	3471.07	0.00269	3470.47	-0.00601
	3470.48	0.000117483	3471.03	-0.000378356	3471.08	0.00264	3470.48	-0.00615
	3470.49	0.000113881	3471.04	-0.000304715	3471.09	0.00257	3470.49	-0.00627
	3470.5	0.000110696	3471.05	-0.000245578	3471.1	0.00247	3470.5	-0.0064
	3470.51	0.000107936	3471.06	-0.000205473	3471.11	0.00234	3470.51	-0.00653
	3470.52	0.000105611	3471.07	-0.000182327	3471.12	0.00221	3470.52	-0.00665
	3470.53	0.000103726	3471.08	-0.000169557	3471.13	0.00207	3470.53	-0.00676
	3470.54	0.00010229	3471.09	-0.000159736	3471.14	0.0019	3470.54	-0.00688
	3470.55	0.000101308	3471.1	-0.000148184	3471.15	0.00173	3470.55	-0.00699
	3470.56	0.000100785	3471.11	-0.000133935	3471.16	0.00159	3470.56	-0.0071
	3470.57	0.000100726	3471.12	-0.000119032	3471.17	0.00145	3470.57	-0.00721
	3470.58	0.000101136	3471.13	-0.000106074	3471.18	0.00134	3470.58	-0.00731
	3470.59	0.000102018	3471.14	-9.65255e-05	3471.19	0.00125	3470.59	-0.0074
	3470.6	0.000103375	3471.15	-8.89296e-05	3471.2	0.00117	3470.6	-0.0075
	3470.61	0.000105208	3471.16	-7.96303e-05	3471.21	0.00109	3470.61	-0.00759
	3470.62	0.00010752	3471.17	-6.59021e-05	3471.22	0.00101	3470.62	-0.00767
	3470.63	0.00011031	3471.18	-4.8913e-05	3471.23	0.000930816	3470.63	-0.00776
	3470.64	0.000113579	3471.19	-3.52654e-05	3471.24	0.000838571	3470.64	-0.00783
	3470.65	0.000117326	3471.2	-3.32246e-05	3471.25	0.000722342	3470.65	-0.00791
	3470.66	0.00012155	3471.21	-4.67615e-05	3471.26	0.000593779	3470.66	-0.00797
	3470.67	0.000126247	3471.22	-7.24493e-05	3471.27	0.000479434	3470.67	-0.00804
	3470.68	0.000131416	3471.23	-0.000101034	3471.28	0.000387179	3470.68	-0.0081
	3470.69	0.000137052	3471.24	-0.000121561	3471.29	0.000286374	3470.69	-0.00815
	3470.7	0.000143152	3471.25	-0.000126441	3471.3	0.000227115	3470.7	-0.0082
	3470.71	0.000149709	3471.26	-0.000114824	3471.31	0.000194541	3470.71	-0.00825
	3470.72	0.000156719	3471.27	-9.30833e-05	3471.32	0.000184585	3470.72	-0.00829
	3470.73	0.000164175	3471.28	-7.13045e-05	3471.33	0.00020583	3470.73	-0.00832
	3470.74	0.00017207	3471.29	-5.76434e-05	3471.34	0.00024677	3470.74	-0.00835
	3470.75	0.000180396	3471.3	-5.51943e-05	3471.35	0.000307438	3470.75	-0.00837
	3470.76	0.000189144	3471.31	-6.09928e-05	3471.36	0.000390902	3470.76	-0.00839
	3470.77	0.000198306	3471.32	-6.89051e-05	3471.37	0.000485606	3470.77	-0.00841
	3470.78	0.000207871	3471.33	-7.13322e-05	3471.38	0.000578532	3470.78	-0.00842
	3470.79	0.00021783	3471.34	-6.08417e-05	3471.39	0.000662425	3470.79	-0.00842
	3470.8	0.000228172	3471.35	-3.09718e-05	3471.4	0.000737334	3470.8	-0.00842
	3470.81	0.000238885	3471.36	2.2055e-05	3471.41	0.000803049	3470.81	-0.00841
	3470.82	0.000249957	3471.37	9.78824e-05	3471.42	0.000869341	3470.82	-0.0084
	3470.83	0.000261375	3471.38	0.000190799	3471.43	0.000929407	3470.83	-0.00838
	3470.84	0.000273127	3471.39	0.000290097	3471.44	0.000985676	3470.84	-0.00836
	3470.85	0.0002852	3471.4	0.000380295	3471.45	0.00104	3470.85	-0.00833
	3470.86	0.000297578	3471.41	0.000445092	3471.46	0.00109	3470.86	-0.0083
	3470.87	0.000310248	3471.42	0.000471634	3471.47	0.00115	3470.87	-0.00826
	3470.88	0.000323195	3471.43	0.000456657	3471.48	0.00119	3470.88	-0.00822
	3470.89	0.000336404	3471.44	0.000408957	3471.49	0.00124	3470.89	-0.00817
	3470.9	0.000349859	3471.45	0.000346932	3471.5	0.00126	3470.9	-0.00812
	3470.91	0.000363545	3471.46	0.000290641	3471.51	0.00128	3470.91	-0.00806
	3470.92	0.000377445	3471.47	0.000253854	3471.52	0.00128	3470.92	-0.008
	3470.93	0.000391543	3471.48	0.000239956	3471.53	0.00127	3470.93	-0.00793
	3470.94	0.000405822	3471.49	0.000244031	3471.54	0.00123	3470.94	-0.00786
	3470.95	0.000420266	3471.5	0.000257293	3471.55	0.00118	3470.95	-0.00778
	3470.96	0.000434858	3471.51	0.000270413	3471.56	0.0011	3470.96	-0.0077
	3470.97	0.00044958	3471.52	0.000275538	3471.57	0.00102	3470.97	-0.00761
	3470.98	0.000464415	3471.53	0.000267615	3471.58	0.000917932	3470.98	-0.00752
	3470.99	0.000479346	3471.54	0.000244269	3471.59	0.000815819	3470.99	-0.00743
	3471	0.000494356	3471.55	0.000205677	3471.6	0.000700318	3471	-0.00733
	3471.01	0.000509427	3471.56	0.000152801	3471.61	0.00058165	3471.01	-0.00722
	3471.02	0.000524542	3471.57	8.51031e-05	3471.62	0.000437858	3471.02	-0.00711
	3471.03	0.000539684	3471.58	4.58151e-07	3471.63	0.000300935	3471.03	-0.007
	3471.04	0.000554835	3471.59	-0.000103426	3471.64	0.000152063	3471.04	-0.00689
	3471.05	0.000569979	3471.6	-0.000225046	3471.65	-8.38748e-06	3471.05	-0.00677
	3471.06	0.000585098	3471.61	-0.000358719	3471.66	-0.000156827	3471.06	-0.00665
	3471.07	0.000600177	3471.62	-0.000497456	3471.67	-0.000294317	3471.07	-0.00652
	3471.08	0.000615197	3471.63	-0.000636311	3471.68	-0.000434912	3471.08	-0.00639
	3471.09	0.000630144	3471.64	-0.000774108	3471.69	-0.000555411	3471.09	-0.00626
	3471.1	0.000645	3471.65	-0.000911927	3471.7	-0.000675466	3471.1	-0.00612
	3471.11	0.000659751	3471.66	-0.00105	3471.71	-0.000790181	3471.11	-0.00599
	3471.12	0.000674381	3471.67	-0.00118	3471.72	-0.000906401	3471.12	-0.00585
	3471.13	0.000688875	3471.68	-0.00129	3471.73	-0.00103	3471.13	-0.0057
	3471.14	0.000703218	3471.69	-0.00137	3471.74	-0.00114	3471.14	-0.00556
	3471.15	0.000717396	3471.7	-0.00141	3471.75	-0.00128	3471.15	-0.00541
	3471.16	0.000731395	3471.71	-0.00144	3471.76	-0.00142	3471.16	-0.00526
	3471.17	0.000745201	3471.72	-0.00146	3471.77	-0.00155	3471.17	-0.00511
	3471.18	0.000758803	3471.73	-0.00148	3471.78	-0.00166	3471.18	-0.00496
	3471.19	0.000772187	3471.74	-0.00151	3471.79	-0.00175	3471.19	-0.0048
	3471.2	0.000785341	3471.75	-0.00157	3471.8	-0.00182	3471.2	-0.00465
	3471.21	0.000798255	3471.76	-0.00165	3471.81	-0.00185	3471.21	-0.00449
	3471.22	0.000810917	3471.77	-0.00174	3471.82	-0.00188	3471.22	-0.00433
	3471.23	0.000823317	3471.78	-0.00184	3471.83	-0.0019	3471.23	-0.00417
	3471.24	0.000835446	3471.79	-0.00194	3471.84	-0.00193	3471.24	-0.00401
	3471.25	0.000847294	3471.8	-0.00203	3471.85	-0.00195	3471.25	-0.00385
	3471.26	0.000858853	3471.81	-0.00211	3471.86	-0.00198	3471.26	-0.00369
	3471.27	0.000870114	3471.82	-0.00215	3471.87	-0.00202	3471.27	-0.00354
	3471.28	0.000881072	3471.83	-0.00217	3471.88	-0.00209	3471.28	-0.00338
	3471.29	0.000891719	3471.84	-0.00217	3471.89	-0.00215	3471.29	-0.00322
	3471.3	0.00090205	3471.85	-0.00214	3471.9	-0.00222	3471.3	-0.00306
	3471.31	0.000912058	3471.86	-0.00212	3471.91	-0.00228	3471.31	-0.0029
	3471.32	0.00092174	3471.87	-0.00211	3471.92	-0.00232	3471.32	-0.00274
	3471.33	0.000931092	3471.88	-0.00213	3471.93	-0.00236	3471.33	-0.00258
	3471.34	0.00094011	3471.89	-0.00218	3471.94	-0.00239	3471.34	-0.00243
	3471.35	0.000948791	3471.9	-0.00225	3471.95	-0.00243	3471.35	-0.00227
	3471.36	0.000957133	3471.91	-0.00232	3471.96	-0.00244	3471.36	-0.00212
	3471.37	0.000965136	3471.92	-0.00239	3471.97	-0.00246	3471.37	-0.00197
	3471.38	0.000972798	3471.93	-0.00243	3471.98	-0.00245	3471.38	-0.00182
	3471.39	0.00098012	3471.94	-0.00245	3471.99	-0.00243	3471.39	-0.00167
	3471.4	0.000987101	3471.95	-0.00246	3472	-0.00239	3471.4	-0.00153
	3471.41	0.000993743	3471.96	-0.00245	3472.01	-0.00235	3471.41	-0.00138
	3471.42	0.001	3471.97	-0.00244	3472.02	-0.00228	3471.42	-0.00124
	3471.43	0.00101	3471.98	-0.00244	3472.03	-0.00222	3471.43	-0.0011
	3471.44	0.00101	3471.99	-0.00244	3472.04	-0.00216	3471.44	-0.000967802
	3471.45	0.00102	3472	-0.00242	3472.05	-0.00209	3471.45	-0.000834675
	3471.46	0.00102	3472.01	-0.00238	3472.06	-0.00204	3471.46	-0.000704439
	3471.47	0.00103	3472.02	-0.00232	3472.07	-0.00197	3471.47	-0.000577218
	3471.48	0.00103	3472.03	-0.00222	3472.08	-0.00189	3471.48	-0.00045313
	3471.49	0.00104	3472.04	-0.00209	3472.09	-0.00181	3471.49	-0.00033229
	3471.5	0.00104	3472.05	-0.00196	3472.1	-0.00172	3471.5	-0.000214808
	3471.51	0.00104	3472.06	-0.00181	3472.11	-0.00163	3471.51	-0.000100786
	3471.52	0.00105	3472.07	-0.00167	3472.12	-0.00156	3471.52	9.67404e-06
[truncated: 8,002 more rows]

## Sheet: Figure 2i
	Control	Main	83.3 eV	84.8 eV	87.1 eV	88.4 eV		Green + 1 h	Main	83.3 eV	84.8 eV	87.1 eV	88.4 eV		UV + 1 h	Main	83.3 eV	84.8 eV	87.1 eV	88.4 eV			Green/UV + 1 h	Main	83.3 eV	84.8 eV	87.1 eV	88.4 eV
	Binding Energy (eV)	Intensity (a.u.)	Intensity (a.u.)	Intensity (a.u.)	Intensity (a.u.)	Intensity (a.u.)		Binding Energy (eV)	Intensity (a.u.)	Intensity (a.u.)	Intensity (a.u.)	Intensity (a.u.)	Intensity (a.u.)		Binding Energy (eV)	Intensity (a.u.)	Intensity (a.u.)	Intensity (a.u.)	Intensity (a.u.)	Intensity (a.u.)			Binding Energy (eV)	Intensity (a.u.)	Intensity (a.u.)	Intensity (a.u.)	Intensity (a.u.)	Intensity (a.u.)
	92	3761.44	3757.74	3757.74	3757.74	3757.74		92	1311.09	1300.7	1300.7	1300.7	1300.7		92	1909.99	1854.53	1854.53	1854.53	1854.53			92	1939.16	1885.33	1885.33	1885.33	1885.33
	91.9	3744.15	3756.69	3756.69	3756.69	3756.69		91.9	1373.95	1300.57	1300.57	1300.57	1300.57		91.9	1924.4	1854.23	1854.23	1854.23	1854.23			91.9	1931.02	1885.15	1885.15	1885.15	1885.15
	91.8	3719.37	3756.4	3756.4	3756.4	3756.4		91.8	1416.83	1300.46	1300.46	1300.46	1300.46		91.8	1937.6	1853.91	1853.91	1853.91	1853.91			91.8	1928.65	1884.95	1884.95	1884.95	1884.95
	91.7	3737.27	3756.09	3756.09	3756.09	3756.09		91.7	1343.17	1300.36	1300.36	1300.36	1300.36		91.7	1939.38	1853.6	1853.6	1853.6	1853.6			91.7	1919.59	1884.74	1884.74	1884.74	1884.74
	91.6	3863.94	3755.76	3755.76	3755.76	3755.76		91.6	1351.29	1300.26	1300.26	1300.26	1300.26		91.6	1915.42	1853.24	1853.24	1853.24	1853.24			91.6	1910.01	1884.57	1884.57	1884.57	1884.57
	91.5	3783.67	3755.37	3755.37	3755.37	3755.37		91.5	1351.73	1300.17	1300.17	1300.17	1300.17		91.5	1978.44	1852.89	1852.89	1852.89	1852.89			91.5	1881.72	1884.43	1884.43	1884.43	1884.43
	91.4	3843.96	3754.95	3754.95	3754.95	3754.95		91.4	1303.45	1300.11	1300.11	1300.11	1300.11		91.4	1914.2	1852.58	1852.58	1852.58	1852.58			91.4	1894.52	1884.33	1884.33	1884.33	1884.33
	91.3	3755.87	3754.51	3754.51	3754.51	3754.51		91.3	1345.91	1300.05	1300.05	1300.05	1300.05		91.3	1878.97	1852.3	1852.3	1852.3	1852.3			91.3	1879.68	1884.2	1884.2	1884.2	1884.2
	91.2	3755.02	3754.07	3754.07	3754.07	3754.07		91.2	1347.67	1299.97	1299.97	1299.97	1299.97		91.2	1881.53	1852.02	1852.02	1852.02	1852.02			91.2	1950.45	1884.01	1884.01	1884.01	1884.01
	91.1	3867.87	3753.54	3753.54	3753.54	3753.54		91.1	1388.15	1299.87	1299.87	1299.87	1299.87		91.1	1933.08	1851.79	1851.79	1851.79	1851.79			91.1	1992.19	1883.78	1883.78	1883.78	1883.78
	91	3914.2	3752.94	3752.94	3752.94	3752.94		91	1420.84	1299.74	1299.74	1299.74	1299.74		91	1898.57	1851.61	1851.61	1851.61	1851.62			91	1922.6	1883.62	1883.62	1883.63	1883.62
	90.9	3945.87	3752.22	3752.22	3752.22	3752.22		90.9	1423.9	1299.59	1299.59	1299.59	1299.6		90.9	1844.89	1851.42	1851.42	1851.42	1851.43			90.9	1807.9	1883.43	1883.43	1883.44	1883.44
	90.8	3935.12	3751.42	3751.42	3751.42	3751.42		90.8	1390.37	1299.43	1299.43	1299.43	1299.43		90.8	1896.2	1851.23	1851.23	1851.23	1851.25			90.8	1912.6	1883.22	1883.22	1883.24	1883.22
	90.7	3891.27	3750.58	3750.58	3750.58	3750.58		90.7	1415.25	1299.26	1299.26	1299.26	1299.28		90.7	1875.21	1851.04	1851.04	1851.04	1851.09			90.7	1987.24	1883.04	1883.04	1883.07	1883.05
	90.6	3912.28	3749.75	3749.75	3749.75	3749.75		90.6	1389.95	1299.12	1299.12	1299.12	1299.15		90.6	1933.79	1850.83	1850.83	1850.83	1850.92			90.6	1941.4	1882.85	1882.85	1882.9	1882.87
	90.5	3890.93	3748.93	3748.93	3748.94	3748.94		90.5	1342.63	1299	1299	1299.01	1299.06		90.5	1926.44	1850.53	1850.53	1850.53	1850.71			90.5	1940.42	1882.57	1882.57	1882.66	1882.63
	90.4	3922.49	3748.07	3748.07	3748.08	3748.08		90.4	1329.14	1298.88	1298.88	1298.9	1298.99		90.4	1959.45	1850.26	1850.26	1850.27	1850.58			90.4	1913.24	1882.26	1882.26	1882.41	1882.38
	90.3	3993.4	3747.13	3747.13	3747.14	3747.15		90.3	1399.22	1298.77	1298.77	1298.79	1298.97		90.3	1857.88	1850.05	1850.05	1850.07	1850.62			90.3	1953.53	1881.95	1881.95	1882.18	1882.19
	90.2	4010.41	3746.07	3746.07	3746.09	3746.11		90.2	1400.52	1298.65	1298.65	1298.7	1299.03		90.2	1787.34	1849.86	1849.86	1849.89	1850.86			90.2	1993.93	1881.59	1881.59	1881.96	1882.07
	90.1	4098.36	3744.88	3744.88	3744.92	3744.98		90.1	1391.72	1298.5	1298.5	1298.58	1299.18		90.1	1908.81	1849.65	1849.65	1849.71	1851.34			90.1	1996.2	1881.21	1881.21	1881.8	1882.11
	90	4087.71	3743.53	3743.53	3743.61	3743.77		90	1451.31	1298.33	1298.33	1298.46	1299.52		90	1957.33	1849.48	1849.48	1849.58	1852.29			90	1966.87	1880.75	1880.75	1881.66	1882.41
	89.9	4163.58	3742.1	3742.1	3742.26	3742.68		89.9	1408.9	1298.15	1298.15	1298.37	1300.18		89.9	1901.36	1849.27	1849.27	1849.45	1853.82			89.9	2022.39	1880.26	1880.26	1881.67	1883.23
	89.8	4114.78	3740.64	3740.64	3740.98	3741.99		89.8	1442.31	1297.96	1297.96	1298.34	1301.33		89.8	1901.24	1848.97	1848.97	1849.28	1856.18			89.8	1978.06	1879.81	1879.81	1881.96	1884.98
	89.7	4035.1	3739.17	3739.17	3739.84	3742.14		89.7	1407.56	1297.77	1297.77	1298.4	1303.21		89.7	1912.12	1848.66	1848.66	1849.18	1859.78			89.7	1947.31	1879.36	1879.36	1882.62	1888.09
	89.6	4113.56	3737.65	3737.65	3738.96	3743.87		89.6	1395.93	1297.6	1297.6	1298.62	1306.15		89.6	1927.53	1848.4	1848.4	1849.27	1865.15			89.6	1978.19	1878.91	1878.91	1883.75	1893.2
	89.5	4162.54	3736.08	3736.08	3738.59	3748.55		89.5	1403.54	1297.44	1297.44	1299.09	1310.51		89.5	1889.21	1848.13	1848.13	1849.56	1872.74			89.5	1981.05	1878.48	1878.48	1885.58	1901.18
	89.4	4211.33	3734.51	3734.51	3739.21	3758.33		89.4	1355.64	1297.29	1297.29	1299.9	1316.73		89.4	1902.79	1847.83	1847.83	1850.15	1883.05			89.4	1994.79	1878.01	1878.01	1888.31	1912.98
	89.3	4129.96	3732.88	3732.88	3741.51	3776.28		89.3	1418.21	1297.14	1297.14	1301.21	1325.23		89.3	1947.56	1847.49	1847.49	1851.18	1896.57			89.3	2012.95	1877.47	1877.47	1892.23	1929.63
	89.2	4106.64	3731.21	3731.21	3746.72	3806.53		89.2	1402.87	1296.97	1296.97	1303.22	1336.37		89.2	1965.96	1847.06	1847.06	1852.86	1913.58			89.2	2042.52	1876.9	1876.9	1897.77	1952.19
	89.1	4151.83	3729.55	3729.55	3756.8	3853.85		89.1	1439.6	1296.8	1296.8	1306.25	1350.32		89.1	2041.58	1846.5	1846.5	1855.45	1934.06			89.1	2014.4	1876.3	1876.3	1905.43	1981.27
	89	4147.76	3727.8	3727.8	3774.65	3922.38		89	1434.92	1296.57	1296.57	1310.65	1366.93		89	2068.02	1845.88	1845.88	1859.49	1957.65			89	2026.77	1875.65	1875.65	1915.8	2016.78
	88.9	4353.46	3725.9	3725.9	3804.75	4013.95		88.9	1528.8	1296.34	1296.34	1316.99	1385.62		88.9	1982.71	1845.26	1845.26	1865.6	1983.34			88.9	2046.38	1874.96	1874.96	1929.58	2057.49
	88.8	4330.46	3723.82	3723.82	3853.66	4125.33		88.8	1460.72	1296.09	1296.09	1325.91	1405.23		88.8	1954.97	1844.58	1844.58	1874.52	2009.37			88.8	2066.51	1874.24	1874.24	1947.59	2100.77
	88.7	4399.69	3721.47	3721.47	3930.69	4245.8		88.7	1450.22	1295.82	1295.82	1338.24	1424.06		88.7	2028.68	1843.94	1843.94	1887.3	2033.53			88.7	2072.09	1873.43	1873.43	1970.62	2142.43
	88.6	4560.71	3718.76	3718.76	4048.59	4356.68		88.6	1475.52	1295.54	1295.54	1354.93	1440		88.6	2001.51	1843.35	1843.35	1905.14	2053.24			88.6	2133.98	1872.45	1872.45	1999.49	2177.27
	88.5	4718.39	3715.55	3715.55	4224.24	4434.94		88.5	1486.07	1295.28	1295.28	1377.11	1451		88.5	1981.6	1842.68	1842.68	1929.3	2065.89			88.5	2232.76	1871.29	1871.29	2035.05	2200.14
	88.4	5111.83	3711.62	3711.62	4478.86	4460.75		88.4	1469.9	1294.99	1294.99	1405.91	1455.38		88.4	2089.92	1841.84	1841.84	1961.25	2069.65			88.4	2283.08	1869.97	1869.98	2078.08	2207.2
	88.3	5477.93	3706.77	3706.77	4838.16	4426.16		88.3	1578.21	1294.63	1294.63	1442.53	1452.42		88.3	2182.62	1840.79	1840.79	2002.62	2063.84			88.3	2268.59	1868.4	1868.4	2129	2196.93
	88.2	5820.64	3700.81	3700.81	5331.17	4338.73		88.2	1667.18	1294.22	1294.22	1488.09	1442.52		88.2	2321.11	1839.46	1839.46	2054.98	2049.03			88.2	2400.92	1866.56	1866.57	2188	2170.81
	88.1	6320.73	3693.32	3693.32	5987.88	4217.65		88.1	1614.43	1293.76	1293.76	1543.47	1427.07		88.1	2383.16	1837.8	1837.8	2119.73	2026.97			88.1	2467.36	1864.49	1864.5	2254.76	2132.75
	88	7108.77	3683.8	3683.8	6835.39	4085.31		88	1689.09	1293.22	1293.22	1609.04	1408.04		88	2427.37	1835.85	1835.85	2197.87	2000.16			88	2527.57	1862.11	1862.14	2328.26	2087.83
	87.9	8316.15	3671.76	3671.76	7892.3	3959.81		87.9	1751.98	1292.6	1292.6	1684.56	1387.59		87.9	2467.1	1833.64	1833.64	2289.62	1971.22			87.9	2664.29	1859.37	1859.41	2406.7	2041.1
	87.8	9434.96	3656.72	3656.72	9161.18	3851.3		87.8	1825.78	1291.9	1291.9	1768.85	1367.54		87.8	2552.23	1831.18	1831.18	2394.1	1942.48			87.8	2746.17	1856.36	1856.44	2487.65	1996.77
	87.7	10532.8	3638.07	3638.07	10620	3762.37		87.7	1937.35	1291.06	1291.06	1859.54	1349.18		87.7	2633.34	1828.47	1828.47	2508.91	1915.61			87.7	2728.49	1853.11	1853.24	2567.8	1957.48
	87.6	11996.5	3615.2	3615.2	12214.8	3690.52		87.6	2068.01	1290.09	1290.09	1953.12	1333.27		87.6	2733.08	1825.47	1825.47	2630.02	1891.64			87.6	2759.98	1849.59	1849.79	2643.13	1924.39
	87.5	13740.7	3587.87	3587.87	13855.5	3631.27		87.5	2169.48	1288.97	1288.98	2044.9	1320.05		87.5	2804.89	1822.19	1822.2	2751.7	1870.99			87.5	2879.59	1845.86	1846.18	2709.36	1897.65
	87.4	15317.7	3555.95	3555.96	15418.6	3579.77		87.4	2204.73	1287.77	1287.77	2129.34	1309.46		87.4	2838.09	1818.65	1818.66	2866.75	1853.65			87.4	2910.51	1842.08	1842.58	2762.32	1876.78
	87.3	16587.1	3519.45	3519.46	16758.9	3531.92		87.3	2132.92	1286.48	1286.48	2200.5	1301.18		87.3	2897.74	1814.74	1814.76	2966.97	1839.19			87.3	2803.43	1838.17	1838.93	2798.14	1860.68
	87.2	17689.9	3479.01	3479.01	17731.3	3485.23		87.2	2236.73	1285.1	1285.11	2252.76	1294.79		87.2	3120.53	1810.6	1810.63	3044.41	1827.23			87.2	2879.61	1834.22	1835.38	2814.07	1848.38
	87.1	18104.5	3435.71	3435.72	18217.9	3438.67		87.1	2359.75	1283.67	1283.69	2281.64	1289.88		87.1	3045.47	1806.33	1806.39	3092.26	1817.37			87.1	2788.95	1830.36	1832.1	2808.77	1839
	87	18106.2	3390.91	3390.94	18154.3	3392.26		87	2322.57	1282.24	1282.28	2284.52	1286.12		87	2950.57	1802.02	1802.13	3105.88	1809.16			87	2742.54	1826.69	1829.27	2782.45	1831.81
	86.9	17495.4	3346.08	3346.15	17544.1	3346.66		86.9	2198.69	1280.82	1280.89	2261.02	1283.17		86.9	2883.92	1797.79	1798	3083.72	1802.3			86.9	2654.02	1823.17	1826.93	2736.73	1826.11
	86.8	16435.3	3302.78	3302.94	16459.2	3303.03		86.8	2129.61	1279.42	1279.56	2213.13	1280.8		86.8	2755.21	1793.88	1794.26	3027.69	1796.66			86.8	2590.59	1819.96	1825.37	2674.77	1821.59
	86.7	15037.2	3262.45	3262.8	15022.6	3262.54		86.7	2133.65	1278.11	1278.37	2144.88	1278.9		86.7	2677.6	1790.24	1790.92	2942.45	1791.9			86.7	2459.08	1817.01	1824.69	2600.41	1817.88
	86.6	13199.6	3226.06	3226.8	13381.8	3226.09		86.6	2066.61	1276.91	1277.39	2061.65	1277.34		86.6	2660.45	1786.83	1788.02	2834.9	1787.79			86.6	2443.4	1814.29	1825.03	2517.97	1814.73
	86.5	11639.8	3194.24	3195.76	11681.8	3194.24		86.5	1938.25	1275.85	1276.69	1969.39	1276.06		86.5	2620.24	1783.72	1785.73	2713.17	1784.23			86.5	2431.42	1811.82	1826.64	2431.79	1812.01
	86.4	10064.9	3167.22	3170.25	10044.2	3167.21		86.4	1774.83	1274.94	1276.39	1873.86	1274.99		86.4	2477.28	1780.88	1784.22	2585.34	1781.1			86.4	2332.04	1809.6	1829.75	2345.76	1809.62
	86.3	8647.03	3144.88	3150.7	8556.14	3144.84		86.3	1665.92	1274.17	1276.59	1780.08	1274.1		86.3	2386.12	1778.36	1783.76	2458.63	1778.36			86.3	2283.94	1807.57	1834.57	2263.05	1807.45
	86.2	7494.78	3126.63	3137.44	7268.07	3126.53		86.2	1726.59	1273.54	1277.5	1691.94	1273.34		86.2	2277.84	1776.11	1784.64	2338.73	1775.91			86.2	2239.99	1805.78	1841.42	2186.11	1805.5
	86.1	6639.56	3112	3131.41	6199.01	3111.79		86.1	1718.05	1273.07	1279.34	1612.11	1272.68		86.1	2328.28	1774.17	1787.31	2229.66	1773.73			86.1	2192.24	1804.24	1850.54	2116.55	1803.72
	86	5876.5	3100.45	3134.13	5343.93	3100		86	1657.64	1272.77	1282.44	1542.08	1272.08		86	2298.47	1772.59	1792.3	2133.79	1771.8			86	2218.97	1802.91	1862.11	2055.13	1802.02
	85.9	5307	3091.52	3147.95	4682.39	3090.58		85.9	1581.51	1272.69	1287.19	1482.37	1271.52		85.9	2147.37	1771.45	1800.28	2052.05	1770.13			85.9	2232.76	1801.83	1876.25	2002.07	1800.36
	85.8	4817.53	3084.93	3176.17	4185.91	3083		85.8	1552.51	1272.97	1294.07	1432.8	1271.03		85.8	2030.18	1770.72	1811.77	1984.11	1768.59			85.8	2235.42	1801.18	1893.08	1957.21	1798.79
	85.7	4502.98	3080.66	3222.82	3823.61	3076.83		85.7	1490.36	1273.79	1303.53	1392.61	1270.62		85.7	2106.83	1770.57	1827.38	1929.02	1767.19			85.7	2110.67	1801.16	1912.5	1919.99	1797.32
	85.6	4376.82	3079.13	3292.21	3566.06	3071.69		85.6	1450.6	1275.34	1315.9	1360.73	1270.26		85.6	2126.51	1771.26	1847.58	1885.4	1765.99			85.6	2057.31	1801.96	1934.13	1889.58	1795.9
	85.5	4197.48	3081.37	3387.8	3387.33	3067.26		85.5	1483.4	1277.96	1331.31	1335.96	1269.95		85.5	2031.19	1772.98	1872.29	1851.49	1764.87			85.5	2137.12	1803.95	1957.39	1865.12	1794.55
	85.4	4163.82	3089.35	3510.73	3265.98	3063.26		85.4	1411.5	1282.1	1349.52	1317.09	1269.7		85.4	2025.87	1776.01	1900.89	1825.52	1763.73			85.4	2145.43	1807.66	1981.48	1845.79	1793.32
	85.3	4099.66	3106.62	3657.93	3185.16	3059.54		85.3	1362.89	1288.33	1369.75	1302.95	1269.46		85.3	2047.01	1780.98	1932.16	1806.02	1762.65			85.3	2069.92	1813.67	2005.22	1830.65	1792.15
	85.2	4045.15	3138.82	3820.16	3132.11	3055.94		85.2	1459.45	1297.44	1390.64	1292.51	1269.2		85.2	2019.68	1788.56	1964	1791.57	1761.63			85.2	2024.16	1822.74	2027.2	1818.86	1790.99
	85.1	4159.12	3194.67	3981.32	3097.54	3052.34		85.1	1475.34	1310.46	1410.33	1284.92	1268.96		85.1	2047.7	1799.54	1993.47	1780.9	1760.56			85.1	2051.99	1835.9	2046.03	1809.76	1789.82
	85	4178.5	3287.01	4119.86	3074.83	3048.58		85	1456.68	1328.64	1426.58	1279.48	1268.71		85	2088.38	1814.99	2017.38	1773.05	1759.45			85	2126.5	1854.35	2060.27	1802.68	1788.61
	84.9	4390.05	3433.99	4212.95	3059.37	3044.46		84.9	1426.49	1353.43	1437.27	1275.59	1268.43		84.9	2081.63	1836.27	2032.74	1767.28	1758.33			84.9	2204.41	1879.48	2068.74	1797.1	1787.29
	84.8	4672.26	3660.41	4242.92	3048.11	3039.82		84.8	1439.33	1386.5	1440.82	1272.82	1268.14		84.8	2053.63	1864.84	2037.36	1762.98	1757.19			84.8	2201.06	1912.86	2070.64	1792.59	1785.84
	84.7	4847.04	3998.36	4202.99	3039.01	3034.5		84.7	1524.88	1429.58	1436.66	1270.85	1267.83		84.7	2043.46	1902.34	2030.41	1759.7	1756			84.7	2195.65	1956.11	2065.65	1788.79	1784.2
	84.6	5214.42	4486.88	4099.39	3030.52	3028.11		84.6	1546.99	1484.33	1425.35	1269.39	1267.48		84.6	2103.25	1950.47	2012.7	1757.09	1754.77			84.6	2284.16	2010.75	2053.98	1785.4	1782.32
	84.5	5846.65	5170.57	3949.34	3021.61	3020.36		84.5	1585.81	1552.04	1408.41	1268.23	1267.04		84.5	2146.78	2010.76	1986.29	1754.81	1753.38			84.5	2435.96	2077.97	2036.36	1782.19	1780.15
	84.4	6544.4	6095.25	3774.99	3011.4	3010.77		84.4	1719.21	1633.43	1387.93	1267.23	1266.5		84.4	2283.35	2084.48	1954.13	1752.63	1751.76			84.4	2568.12	2158.39	2013.88	1779	1777.66
	84.3	7550.76	7300.68	3597.11	2999.03	2998.71		84.3	1786.24	1728.23	1366.14	1266.29	1265.85		84.3	2371	2172.32	1919.32	1750.33	1749.81			84.3	2604.54	2251.66	1987.9	1775.7	1774.84
	84.2	8722.39	8809.95	3430.9	2983.58	2983.43		84.2	1890.68	1834.81	1344.9	1265.34	1265.08		84.2	2492.06	2274.18	1884.64	1747.79	1747.48			84.2	2627.5	2356.15	1959.8	1772.19	1771.64
	84.1	10299.2	10615.9	3284.77	2964.3	2964.23		84.1	1942.81	1949.76	1325.51	1264.31	1264.15		84.1	2615.25	2388.75	1852.14	1744.89	1744.72			84.1	2762.38	2468.66	1930.94	1768.44	1768.09
	84	12009.3	12666.7	3160.88	2940.4	2940.37		84	2115.06	2067.89	1308.72	1263.17	1263.08		84	2735.09	2513.33	1823.16	1741.67	1741.57			84	2864.06	2584.25	1902.45	1764.43	1764.22
	83.9	13872.2	14853.7	3057.05	2911.07	2911.06		83.9	2232.62	2182.25	1294.76	1261.9	1261.85		83.9	2795.73	2643.46	1798.2	1738.07	1738.02			83.9	2986.89	2696.31	1875.17	1760.12	1759.99
	83.8	16119.5	17010.3	2968.84	2875.68	2875.67		83.8	2284.69	2284.65	1283.52	1260.51	1260.48		83.8	2912.64	2773.08	1777.28	1734.13	1734.1			83.8	3046.34	2797.12	1849.75	1755.54	1755.46
	83.7	18249.5	18924.6	2891.68	2834.31	2834.3		83.7	2385.64	2366.59	1274.61	1258.96	1258.94		83.7	2978.84	2894.7	1760.02	1729.88	1729.86			83.7	3003.66	2878.63	1826.6	1750.76	1750.71
	83.6	19662.4	20370.3	2821.33	2787.21	2787.2		83.6	2498.23	2420.52	1267.67	1257.31	1257.3		83.6	3037.06	3000.04	1745.85	1725.33	1725.32			83.6	3023.22	2933.52	1805.95	1745.9	1745.87
	83.5	20944	21152.6	2754.77	2735.15	2735.15		83.5	2474.01	2441.06	1262.27	1255.6	1255.6		83.5	3137.87	3080.88	1734.07	1720.45	1720.44			83.5	2968.27	2956.5	1787.98	1741.16	1741.15
	83.4	21543.7	21155.4	2690.42	2679.52	2679.52		83.4	2413.09	2425.99	1258.06	1253.88	1253.87		83.4	3230.17	3130.41	1724.21	1715.39	1715.39			83.4	2803.6	2945.02	1772.63	1736.69	1736.69
	83.3	21578.5	20372	2628.06	2622.2	2622.2		83.3	2351.94	2376.73	1254.74	1252.18	1252.18		83.3	3140.7	3144.03	1715.83	1710.25	1710.25			83.3	2689.63	2899.81	1759.7	1732.52	1732.52
	83.2	20678	18907.3	2568.08	2565.04	2565.04		83.2	2277.47	2298.02	1252.07	1250.55	1250.55		83.2	3062.21	3120.2	1708.61	1705.17	1705.17			83.2	2600.34	2824.82	1748.94	1728.69	1728.69
	83.1	19154.9	16950.4	2511.59	2510.06	2510.06		83.1	2272.4	2197.03	1249.9	1249.02	1249.02		83.1	2942.43	3060.72	1702.36	1700.28	1700.28			83.1	2563.13	2726.44	1740.04	1725.17	1725.17
	83	17216.1	14728.1	2459.97	2459.23	2459.23		83	2153.24	2082.2	1248.09	1247.59	1247.59		83	2849.08	2970.5	1697	1695.78	1695.78			83	2552.62	2612.45	1732.67	1721.89	1721.89
	82.9	14685.5	12458.4	2414.4	2414.05	2414.05		82.9	2015.99	1961.91	1246.58	1246.3	1246.3		82.9	2682.71	2856.5	1692.35	1691.65	1691.65			82.9	2464.19	2490.95	1726.54	1718.84	1718.84
	82.8	12347.7	10316.2	2375.41	2375.25	2375.25		82.8	1897.38	1843.45	1245.28	1245.13	1245.13		82.8	2596.43	2726.92	1688.33	1687.94	1687.94			82.8	2389.08	2369.31	1721.42	1716	1716
	82.7	10339.9	8417.94	2343.1	2343.03	2343.03		82.7	1886.54	1732.53	1244.17	1244.09	1244.09		82.7	2481.94	2590.07	1684.84	1684.62	1684.62			82.7	2311.29	2253.45	1717.1	1713.33	1713.33
	82.6	8489.09	6822.29	2317.16	2317.13	2317.13		82.6	1786.98	1632.96	1243.24	1243.2	1243.2		82.6	2374.14	2453.49	1681.84	1681.73	1681.73			82.6	2318.3	2147.64	1713.44	1710.86	1710.86
	82.5	7015.7	5540.39	2296.64	2296.63	2296.63		82.5	1676.88	1546.74	1242.41	1242.39	1242.39		82.5	2261.13	2323.22	1679.24	1679.18	1679.18			82.5	2291.38	2054.49	1710.37	1708.63	1708.63
	82.4	5981.69	4551.06	2280.66	2280.65	2280.65		82.4	1690.61	1474.44	1241.69	1241.68	1241.68		82.4	2180.5	2203.72	1677.05	1677.02	1677.02			82.4	2141.69	1974.93	1707.7	1706.53	1706.53
	82.3	5044.92	3814.81	2268.46	2268.46	2268.46		82.3	1597.29	1415.56	1241.07	1241.07	1241.07		82.3	2069.42	2097.7	1675.21	1675.19	1675.19			82.3	2195.95	1908.9	1705.37	1704.61	1704.61
	82.2	4257.76	3284.77	2259.13	2259.13	2259.13		82.2	1525.64	1368.84	1240.55	1240.55	1240.55		82.2	2003.21	2006.41	1673.7	1673.69	1673.69			82.2	2084.37	1855.48	1703.37	1702.87	1702.87
	82.1	3866.34	2914.79	2251.94	2251.94	2251.94		82.1	1476.48	1332.66	1240.09	1240.09	1240.09		82.1	1915.88	1929.82	1672.44	1672.44	1672.44			82.1	2059.34	1813.24	1701.62	1701.3	1701.3
	82	3576.23	2664.02	2246.42	2246.42	2246.42		82	1466.87	1305.28	1239.72	1239.72	1239.72		82	1920.92	1867.1	1671.4	1671.4	1671.4			82	2074.88	1780.5	1700.03	1699.83	1699.83
	81.9	3274.31	2498.69	2242.15	2242.15	2242.15		81.9	1399.77	1285.03	1239.42	1239.42	1239.42		81.9	1876.56	1816.85	1670.52	1670.52	1670.52			81.9	2003.24	1755.7	1698.69	1698.57	1698.57
	81.8	3049.68	2392.42	2238.71	2238.71	2238.71		81.8	1360.32	1270.33	1239.16	1239.16	1239.16		81.8	1848.39	1777.41	1669.76	1669.76	1669.76			81.8	1912.49	1737.22	1697.53	1697.45	1697.45
	81.7	2900.27	2325.75	2235.91	2235.91	2235.91		81.7	1356.36	1259.88	1238.96	1238.96	1238.96		81.7	1829.57	1746.98	1669.04	1669.04	1669.04			81.7	1898.87	1723.72	1696.55	1696.5	1696.5
	81.6	2842.64	2284.89	2233.67	2233.67	2233.67		81.6	1308.01	1252.6	1238.8	1238.8	1238.8		81.6	1854.51	1723.93	1668.39	1668.39	1668.39			81.6	1824.75	1714.1	1695.81	1695.78	1695.78
	81.5	2671.03	2260.36	2231.87	2231.87	2231.87		81.5	1306.48	1247.61	1238.67	1238.67	1238.67		81.5	1833.55	1706.8	1667.83	1667.83	1667.83			81.5	1778.68	1707.32	1695.21	1695.19	1695.19
	81.4	2570.27	2245.8	2230.35	2230.35	2230.35		81.4	1318.8	1244.26	1238.55	1238.55	1238.55		81.4	1747.18	1694.27	1667.34	1667.34	1667.34			81.4	1833.24	1702.53	1694.64	1694.63	1694.63
	81.3	2595.85	2237.23	2229.04	2229.04	2229.04		81.3	1279.06	1242.04	1238.47	1238.47	1238.47		81.3	1742.1	1685.22	1666.89	1666.89	1666.89			81.3	1860.49	1699.18	1694.13	1694.12	1694.12
	81.2	2539.28	2232.2	2227.98	2227.98	2227.98		81.2	1280.18	1240.58	1238.38	1238.38	1238.38		81.2	1766.14	1678.77	1666.48	1666.48	1666.48			81.2	1841.13	1696.86	1693.67	1693.67	1693.67
	81.1	2459.54	2229.16	2227.03	2227.03	2227.03		81.1	1295.88	1239.63	1238.3	1238.3	1238.3		81.1	1808.46	1674.2	1666.09	1666.09	1666.09			81.1	1743.59	1695.21	1693.24	1693.23	1693.23
	81	2476.83	2227.24	2226.19	2226.19	2226.19		81	1306.26	1239.02	1238.23	1238.23	1238.23		81	1805.83	1670.96	1665.69	1665.69	1665.69			81	1755.53	1694.03	1692.83	1692.83	1692.83
	80.9	2400.73	2226.01	2225.51	2225.51	2225.51		80.9	1251.97	1238.63	1238.17	1238.17	1238.17		80.9	1762.54	1668.66	1665.28	1665.28	1665.28			80.9	1792.74	1693.24	1692.52	1692.52	1692.52
	80.8	2333.75	2225.2	2224.96	2224.96	2224.96		80.8	1264.16	1238.38	1238.12	1238.12	1238.12		80.8	1750.02	1667.02	1664.88	1664.88	1664.88			80.8	1734.86	1692.71	1692.29	1692.29	1692.29
	80.7	2326.95	2224.59	2224.48	2224.48	2224.48		80.7	1244.55	1238.23	1238.08	1238.08	1238.08		80.7	1740.93	1665.82	1664.49	1664.49	1664.49			80.7	1737.69	1692.33	1692.08	1692.08	1692.08
	80.6	2358.3	2224.14	2224.1	2224.1	2224.1		80.6	1258.16	1238.14	1238.06	1238.06	1238.06		80.6	1802.06	1664.97	1664.16	1664.16	1664.16			80.6	1704.83	1692.05	1691.91	1691.91	1691.91
	80.5	2309.15	2223.77	2223.75	2223.75	2223.75		80.5	1251.9	1238.07	1238.03	1238.03	1238.03		80.5	1718.83	1664.39	1663.9	1663.9	1663.9			80.5	1708.47	1691.86	1691.78	1691.78	1691.78
	80.4	2349.22	2223.41	2223.41	2223.41	2223.41		80.4	1267.94	1238.03	1238	1238	1238		80.4	1663.14	1663.98	1663.68	1663.68	1663.68			80.4	1749.54	1691.69	1691.65	1691.65	1691.65
	80.3	2315.94	2223.09	2223.09	2223.09	2223.09		80.3	1246.18	1237.97	1237.96	1237.96	1237.96		80.3	1695.77	1663.7	1663.53	1663.53	1663.53			80.3	1729.69	1691.52	1691.5	1691.5	1691.5
	80.2	2287.83	2222.78	2222.78	2222.78	2222.78		80.2	1311.38	1237.92	1237.91	1237.91	1237.91		80.2	1651.48	1663.61	1663.51	1663.51	1663.51			80.2	1756.24	1691.36	1691.34	1691.34	1691.34
	80.1	2348.38	2222.44	2222.44	2222.44	2222.44		80.1	1286.79	1237.85	1237.85	1237.85	1237.85		80.1	1613.21	1665.14	1665.09	1665.09	1665.09			80.1	1715	1691.23	1691.22	1691.22	1691.22
	80	2356.03	2222.14	2222.14	2222.14	2222.14		80	1286.79	1237.78	1237.78	1237.78	1237.78		80	1693.97	1666.69	1666.66	1666.66	1666.66			80	1665.5	1691.09	1691.09	1691.09	1691.09

## Sheet: Figure 2j
	Control							Green + 1 h											UV + 1 h											Green/UV + 1 h
	Main		531 eV		533 eV			Main	529 eV		531 eV			533 eV		535 eV			Main		529 eV		531 eV		533 eV		535 eV			Main		529 eV		531 eV		533 eV		535 eV
	Binding Energy (eV)	Intensity (a.u.)	Binding Energy (eV)	Intensity (a.u.)	Binding Energy (eV)	Intensity (a.u.)		Binding Energy (eV)	Binding Energy (eV)	Intensity (a.u.)	Intensity (a.u.)	Binding Energy (eV)	Intensity (a.u.)	Binding Energy (eV)	Intensity (a.u.)	Binding Energy (eV)	Intensity (a.u.)		Binding Energy (eV)	Intensity (a.u.)	Binding Energy (eV)	Intensity (a.u.)	Binding Energy (eV)	Intensity (a.u.)	Binding Energy (eV)	Intensity (a.u.)	Binding Energy (eV)	Intensity (a.u.)		Binding Energy (eV)	Intensity (a.u.)	Binding Energy (eV)	Intensity (a.u.)	Binding Energy (eV)	Intensity (a.u.)	Binding Energy (eV)	Intensity (a.u.)	Binding Energy (eV)	Intensity (a.u.)
	526.005	6134.73	525	4861.75	525	4861.75		525	525	8275.15	8275.15	525	8275.14	525	8275.14	525	8275.15		525	7002.73	525	7002.72	525	7002.73	525	7002.72	525	7002.72		526.017	7060.82	525	7093.03	525	7092.97	525	7092.97	525	7092.97
	526.106	6262.04	526.928	7305.47	527.551	7614.04		525.066	525.066	8273.37	8273.37	526.079	8245.8	526.329	8239	525.123	8271.82		525.078	6990.76	525.135	6981.82	526.62	6762.07	526.518	6768.34	526.598	6755.96		526.073	7059.5	525.151	7087.86	526.799	7032.76	526.246	7049.86	527.276	7070.41
	526.206	6389.36	527.067	7483.32	527.728	7691.03		525.132	525.132	8271.59	8271.59	527.158	8587	527.658	8682.91	525.361	8265.43		525.155	6978.8	525.397	6941.41	526.756	6755.07	528.035	6964.19	528.196	6993.46		526.13	7058.31	525.443	7078.01	526.931	7029.91	527.492	7106.85	529.553	7455.54
	526.307	6516.69	527.337	7644.05	528.072	7957.92		525.197	525.197	8269.81	8269.81	528.237	8793.84	528.987	8937.69	525.588	8259.49		525.233	6966.84	525.647	6902.88	527.019	6818.21	529.553	7243.2	529.793	7285.32		526.186	7057.26	525.722	7069.06	527.186	7066.75	528.738	7317.12	529.727	7485.62
	526.407	6644.04	527.594	7635.2	528.401	8048.9		525.263	525.263	8268.04	8268.04	529.316	9000.67	530.316	9192.48	525.805	8254.23		525.31	6954.88	525.885	6866.25	527.27	6914.17	529.674	7266.65	531.391	7578.09		526.243	7056.37	525.988	7061.52	527.43	7127.56	529.985	7531.77	530.064	7545.2
	526.508	6771.43	527.839	7999.39	528.716	8145.34		525.329	525.329	8266.28	8266.28	530.395	9210.72	531.645	9448.44	526.011	8250.09		525.388	6942.93	526.112	6831.61	527.51	7053.56	529.908	7315.08	531.519	7602.13		526.299	7055.68	526.241	7056.28	527.662	7211.25	530.091	7552.65	530.386	7605.49
	526.608	6898.87	528.072	8099.29	529.016	8255.05		525.395	525.395	8264.53	8264.53	530.488	9231.12	531.76	9471.25	526.207	8247.79		525.465	6930.99	526.328	6799.17	527.737	7262.29	530.13	7369.3	531.767	7649.92		526.356	7055.21	526.481	7054.72	527.883	7338.74	530.296	7598.82	530.695	7669.09
	526.709	7026.4	528.294	8306.57	529.302	8389.32		525.461	525.461	8262.8	8262.8	530.669	9275.8	531.982	9516.78	526.393	8248.4		525.543	6919.06	526.533	6769.32	527.954	7570.85	530.342	7436.46	532.003	7698.81		526.412	7055	526.71	7058.63	528.094	7539.79	530.492	7656.63	530.989	7739.7
	526.809	7154.06	528.505	8617.66	529.575	8562.6		525.526	525.526	8261.08	8261.08	530.841	9331.67	532.194	9563.64	526.57	8253.25		525.62	6907.15	526.727	6746.36	528.16	8010.39	530.544	7527.13	532.228	7751.47		526.469	7055.09	526.927	7070.06	528.294	7851.37	530.678	7736.16	531.269	7822
	526.91	7281.93	528.705	9072.73	529.834	8791.1		525.592	525.592	8259.39	8259.39	531.005	9409.66	532.396	9614.28	526.738	8408.01		525.698	6895.27	526.912	6771.02	528.356	8607.43	530.736	7654.96	532.443	7811.65		526.525	7055.52	527.133	7118	528.483	8313.15	530.856	7850.99	531.536	7921.22
	527.01	7410.12	528.895	9709.1	530.08	9090.48		525.658	525.658	8257.73	8257.73	531.16	9524.99	532.588	9671.96	526.896	8591.37		525.775	6883.43	527.086	6811.22	528.541	9378.56	530.917	7835.24	532.647	7884.05		526.582	7056.34	527.327	7189.53	528.663	8960.8	531.024	8017.16	531.79	8042.45
	527.111	7538.76	529.074	10553.7	530.314	9473.15		525.724	525.724	8256.13	8256.13	531.307	9695.98	532.77	9740.41	527.046	8652.48		525.853	6871.64	527.25	6853.1	528.716	10326.5	531.09	8082.44	532.841	7973.78		526.638	7057.61	527.511	7270.6	528.833	9818.68	531.184	8250.91	532.032	8189.76
	527.211	7652.99	529.244	11616.7	530.535	9945.65		525.789	525.789	8254.58	8254.58	531.446	9941.26	532.943	9823.39	527.187	8716.56		525.93	6859.92	527.406	6896.99	528.881	11438.5	531.253	8407.34	533.025	8085.57		526.695	7059.39	527.684	7360.97	528.993	10893.9	531.335	8565.79	532.261	8365.47
	527.312	7645.99	529.403	12888.2	530.745	10507		525.855	525.855	8253.11	8253.11	531.577	10276.1	533.107	9923.91	527.32	8786.23		526.008	6848.3	527.552	6942.89	529.037	12687.4	531.407	8814.52	533.199	8222.84		526.751	7061.75	527.847	7459.33	529.145	12173.6	531.479	8969.78	532.478	8569.54
	527.412	7640.43	529.554	14338.3	530.942	11148.4		525.921	525.921	8251.74	8251.74	531.701	10708.7	533.262	10043.7	527.445	8860.27		526.085	6836.81	527.689	6990.42	529.184	14035.2	531.552	9300.92	533.364	8387		526.808	7064.77	528	7563.49	529.287	13625.8	531.614	9463.25	532.683	8799.47
	527.513	7636.93	529.695	15921.3	531.129	11854		525.987	525.987	8250.51	8250.51	531.817	11237.9	533.408	10182.6	527.562	8936.96		526.163	6825.49	527.818	7038.87	529.322	15437.7	531.688	9855.84	533.52	8576.97		526.864	7068.55	528.144	7670.68	529.421	15203.6	531.741	10038.3	532.877	9050.51
	527.613	7636.31	529.827	17581.8	531.304	12603.1		526.053	526.053	8249.43	8249.43	531.927	11852.6	533.546	10338.7	527.671	9014.29		526.24	6814.4	527.938	7087.33	529.451	16849.1	531.817	10462.3	533.667	8789.21		526.921	7073.17	528.278	7777.92	529.546	16851.3	531.861	10679.6	533.059	9316.23
	527.714	7684.64	529.951	19261.4	531.469	13372.3		526.118	526.118	8248.56	8248.56	532.029	12533.2	533.676	10508.3	527.773	9090.24		526.318	6803.62	528.05	7134.84	529.572	18227.3	531.937	11099.4	533.805	9018.19		526.977	7078.76	528.403	7882.36	529.664	18511.3	531.974	11366.2	533.231	9589.28
	527.814	7986.53	530.067	20905.1	531.624	14138.4		526.184	526.184	8247.95	8247.95	532.125	13254.3	533.798	10686.6	527.868	9162.98		526.395	6793.24	528.155	7180.45	529.685	19536.3	532.049	11744.9	533.935	9257.07		527.034	7092.33	528.52	7981.54	529.773	20130.3	532.08	12074.8	533.393	9862.16
	527.915	8041.93	530.174	22466.3	531.768	14880.4		526.25	526.25	8247.65	8247.65	532.215	13988.4	533.912	10868.3	527.957	9231.03		526.473	6783.38	528.252	7223.37	529.79	20748.6	532.154	12377.7	534.056	9498.51		527.09	7111.71	528.629	8073.55	529.875	21663.2	532.179	12781.6	533.544	10127.9
	528.015	8063.1	530.274	23909.1	531.903	15580.8		526.316	526.316	8247.73	8247.73	532.298	14709.4	534.019	11047.9	528.038	9293.33		526.55	6774.2	528.342	7263.01	529.887	21845.7	532.252	12979.8	534.17	9735.51		527.147	7132.48	528.729	8157.13	529.97	23076.1	532.271	13465.3	533.686	10380.6
	528.116	8137.81	530.367	25209.8	532.029	16226.4		526.382	526.382	8248.28	8248.28	532.376	15394.7	534.119	11220.6	528.114	9349.25		526.628	6765.87	528.425	7299	529.978	22817.5	532.343	13537.2	534.277	9961.95		527.203	7154.81	528.822	8231.57	530.058	24346.8	532.357	14108.4	533.818	10615.6
	528.216	8229.39	530.452	26355.7	532.146	16808.9		526.447	526.447	8249.4	8249.4	532.448	16027.1	534.212	11382.7	528.183	9398.56		526.705	6759.38	528.501	7331.17	530.061	23661.6	532.427	14040.5	534.375	10173		527.26	7178.88	528.907	8296.71	530.139	25463.9	532.437	14698	533.942	10829.9
	528.317	8342.54	530.531	27344.1	532.254	17324.1		526.513	526.513	8251.18	8251.18	532.514	16595.1	534.298	11531.2	528.247	9441.36		526.783	6764.2	528.572	7359.53	530.138	24381.1	532.505	14484.7	534.467	10365.4		527.316	7204.94	528.985	8352.81	530.213	26425.6	532.511	15226.1	534.056	11021.5
	528.417	8482.93	530.603	28179.8	532.353	17771.3		526.579	526.579	8253.76	8253.76	532.575	17092.7	534.378	11664.5	528.305	9477.96		526.86	6782.79	528.635	7384.22	530.208	24983.7	532.576	14868.5	534.552	10537		527.373	7233.21	529.056	8400.43	530.281	27237.3	532.579	15689	534.162	11190.1
	528.518	8657.18	530.669	28873.3	532.445	18152.9		526.645	526.645	8304.1	8304.1	532.631	17519	534.452	11781.7	528.358	9508.86		526.938	6806.91	528.694	7405.5	530.272	25479.9	532.642	15193.7	534.631	10687.3		527.429	7263.97	529.121	8440.32	530.344	27909.6	532.642	16086.7	534.26	11336
	528.618	8872.92	530.729	29438.3	532.529	18473.3		526.711	526.711	8377.55	8377.55	532.682	17876.3	534.52	11883	528.406	9534.65		527.015	6833.66	528.746	7423.67	530.331	25881.9	532.701	15464	534.703	10816.6		527.486	7297.55	529.18	8473.33	530.4	28456.4	532.699	16421.9	534.35	11460.4
	528.719	9138.71	530.783	29890.7	532.606	18738		526.776	526.776	8452.25	8452.25	532.728	18170	534.582	11969.2	528.449	9555.96		527.093	6863.63	528.794	7439.05	530.384	26202.2	532.756	15684.9	534.769	10925.9		527.542	7334.28	529.233	8500.34	530.452	28893.4	532.752	16699.4	534.432	11565
	528.819	9463.94	530.831	30246.5	532.676	18953.6		526.842	526.842	8528.36	8528.36	532.77	18406.6	534.639	12041.3	528.487	9573.39		527.171	6897.52	528.836	7451.98	530.431	26453.2	532.805	15862.2	534.83	11017.1		527.599	7374.55	529.28	8522.24	530.498	29236.5	532.8	16925.3	534.507	11651.7
	528.92	9858.61	530.875	30521.5	532.739	19126.5		526.908	526.908	8599.52	8599.52	532.808	18593.8	534.691	12100.8	528.521	9587.53		527.248	6936.12	528.874	7462.78	530.474	26646.7	532.849	16002.1	534.885	11091.9		527.655	7418.81	529.322	8539.82	530.539	29501	532.843	17106	534.576	11722.9
	529.02	10333	530.914	30730.2	532.796	19263.3		526.974	526.974	8624.53	8624.53	532.841	18739	534.737	12149.2	528.552	9598.92		527.326	6980.37	528.907	7471.75	530.511	26793.1	532.889	16110.7	534.935	11152.4		527.712	7467.54	529.359	8553.81	530.576	29701.1	532.882	17248.1	534.638	11780.5
	529.121	10897.3	530.948	30885.5	532.847	19369.9		527.039	527.039	8651.52	8651.52	532.871	18849.6	534.78	12188.2	528.578	9608.03		527.403	7031.35	528.936	7479.16	530.545	26902	532.924	16193.4	534.979	11200.8		527.768	7521.3	529.391	8564.87	530.608	29849.6	532.917	17358.1	534.693	11826.6
	529.221	11561.1	530.978	30998.8	532.892	19451.7		527.105	527.105	8680.7	8680.7	532.898	18932.2	534.817	12219.1	528.601	9615.27		527.481	7090.27	528.961	7485.24	530.574	26981.4	532.955	16255.4	535.02	11239		527.825	7580.68	529.42	8573.54	530.637	29957.5	532.948	17441.7	534.743	11863
	529.322	12332.6	531.004	31079.7	532.932	19513.7		527.171	527.171	8712.28	8712.28	532.921	18992.6	534.851	12243.3	528.621	9620.97		527.558	7158.5	528.983	7490.19	530.599	27038	532.982	16301	535.055	11268.7		527.881	7646.38	529.444	8580.29	530.661	30034	532.975	17504	534.788	11891.6
	529.422	13218.2	531.026	31136.1	532.967	19559.9		527.237	527.237	8746.44	8746.44	532.941	19035.8	534.88	12262.1	528.637	9625.45		527.636	7237.58	529.001	7494.2	530.621	27077.4	533.006	16333.8	535.087	11291.5		527.938	7719.15	529.464	8585.51	530.682	30087.1	532.999	17549.7	534.827	11913.6
	529.523	14221.7	531.045	31174.4	532.997	19593.8		527.303	527.303	8783.41	8783.41	532.958	19066	534.906	12276.5	528.651	9628.92		527.713	7329.2	529.016	7497.41	530.64	27104.2	533.026	16357	535.114	11308.8		527.994	7799.81	529.481	8589.5	530.7	30122.8	533.019	17582.4	534.861	11930.6
	529.623	15343.5	531.061	31199.8	533.023	19618.2		527.368	527.368	8823.38	8823.38	532.973	19086.6	534.928	12287.5	528.663	9631.6		527.791	7435.25	529.029	7499.95	530.655	27121.9	533.043	16373	535.138	11321.8		528.051	7889.28	529.495	8592.54	530.715	30146.1	533.037	17605.4	534.891	11943.4
	529.724	16580.1	531.073	31216	533.045	19635.6		527.434	527.434	8866.57	8866.57	532.985	19100.2	534.948	12295.7	528.672	9633.62		527.868	7557.75	529.039	7501.93	530.667	27133.3	533.057	16383.8	535.158	11331.4		528.107	7988.58	529.506	8594.82	530.727	30160.8	533.052	17621.1	534.916	11953
	529.824	17923.4	531.084	31226.1	533.064	19647.8		527.5	527.5	8913.19	8913.19	532.995	19109	534.964	12301.8	528.679	9635.14		527.946	7698.89	529.047	7503.43	530.677	27140.3	533.069	16390.9	535.176	11338.5		528.164	8098.78	529.515	8596.5	530.737	30169.7	533.065	17631.6	534.938	11960.2
	529.925	19360.5	531.092	31232.1	533.079	19656.2		527.566	527.566	8963.49	8963.49	533.003	19114.5	534.978	12306.3	528.684	9636.23		528.023	7861.02	529.052	7504.54	530.685	27144.6	533.078	16395.5	535.19	11343.6		528.22	8221.09	529.521	8597.7	530.745	30174.9	533.075	17638.4	534.956	11965.5
	530.025	20873.7	531.098	31235.6	533.091	19661.8		527.632	527.632	9017.73	9017.73	533.009	19117.8	534.989	12309.6	528.688	9636.99		528.101	8046.59	529.057	7505.32	530.691	27147	533.086	16398.4	535.202	11347.3		528.277	8356.77	529.526	8598.54	530.75	30177.8	533.083	17642.8	534.97	11969.3
	530.126	22440.3	531.102	31237.5	533.1	19665.6		527.697	527.697	9076.25	9076.25	533.014	19119.8	534.998	12312	528.69	9637.5		528.178	8258.16	529.059	7505.84	530.695	27148.4	533.091	16400.1	535.211	11349.9		528.333	8507.2	529.529	8599.08	530.754	30179.3	533.09	17645.4	534.982	11972.1
	530.226	24033.4	531.105	31238.6	533.107	19668.1		527.763	527.763	9139.44	9139.44	533.017	19120.9	535.004	12313.7	528.692	9637.8		528.256	8498.37	529.061	7506.16	530.698	27149.1	533.095	16401.2	535.219	11351.7		528.39	8673.83	529.531	8599.41	530.757	30180.1	533.095	17647	534.991	11974
	530.327	25622.5	531.107	31239.1	533.112	19669.7		527.829	527.829	9207.81	9207.81	533.02	19121.5	535.01	12314.8	528.693	9637.95		528.333	8769.87	529.062	7506.32	530.7	27149.5	533.098	16401.8	535.224	11352.9		528.446	8858.2	529.532	8599.58	530.759	30180.4	533.098	17647.9	534.998	11975.4
	530.427	27174.8	531.108	31239.4	533.115	19670.6		527.895	527.895	9282	9282	533.021	19121.8	535.013	12315.6	528.693	9638.01		528.411	9075.28	529.062	7506.37	530.701	27149.7	533.099	16402.1	535.228	11353.8		528.503	9061.9	529.533	8599.64	530.76	30180.6	533.1	17648.4	535.003	11976.3
	530.528	28656	531.108	31239.5	533.118	19671.2		527.961	527.961	9362.81	9362.81	533.022	19121.9	535.016	12316.1	528.693	9638.02		528.488	9417.15	529.062	7506.38	530.701	27149.7	533.1	16402.3	535.231	11354.3		528.559	9286.59	529.533	8599.65	530.76	30180.7	533.102	17648.7	535.007	11976.9
	530.628	30032.3	531.108	31239.5	533.119	19671.5		528.026	528.026	9451.29	9451.29	533.022	19122	535.017	12316.4	528.693	9638.02		528.566	9797.85	529.062	7506.39	530.701	27149.7	533.1	16402.3	535.233	11354.6		528.616	9533.97	529.533	8599.65	530.76	30180.7	533.102	17648.8	535.009	11977.3
	530.729	31271.9	531.108	31239.5	533.119	19671.6		528.092	528.092	9548.73	9548.73	533.022	19122	535.018	12316.6	528.693	9638.07		528.643	10219.5	529.063	7506.44	530.701	27149.7	533.101	16402.3	535.233	11354.7		528.672	9805.74	529.533	8599.7	530.76	30180.7	533.103	17648.9	535.01	11977.4
	530.829	32346	531.108	31239.6	533.119	19671.6		528.158	528.158	9656.74	9656.74	533.022	19122	535.018	12316.6	528.694	9638.21		528.721	10684.1	529.063	7506.57	530.702	27149.8	533.101	16402.3	535.234	11354.8		528.729	10103.6	529.534	8599.84	530.76	30180.7	533.103	17648.9	535.01	11977.5
	530.93	33231.1	531.109	31239.7	533.119	19671.6		528.224	528.224	9777.31	9777.31	533.022	19122	535.019	12316.6	528.696	9638.47		528.798	11192.8	529.065	7506.83	530.702	27149.9	533.101	16402.4	535.234	11354.8		528.785	10429.2	529.535	8600.1	530.761	30180.8	533.103	17648.9	535.01	11977.5
	531.03	33909.5	531.111	31240.1	533.119	19671.7		528.289	528.289	9912.81	9912.81	533.023	19122.2	535.019	12316.7	528.698	9638.9		528.876	11746.7	529.067	7507.24	530.704	27150.2	533.102	16402.5	535.234	11354.8		528.842	10784.2	529.538	8600.52	530.762	30181	533.103	17648.9	535.01	11977.5
	531.131	34370.5	531.113	31240.4	533.12	19671.9		528.355	528.355	10066.1	10066.1	533.024	19122.4	535.019	12316.7	528.701	9639.53		528.953	12346	529.071	7507.86	530.707	27150.5	533.103	16402.7	535.234	11354.9		528.898	11170	529.542	8601.13	530.765	30181.2	533.104	17649.1	535.01	11977.6
	531.231	34610.7	531.117	31240.8	533.122	19672.3		528.421	528.421	10240.5	10240.5	533.026	19122.6	535.02	12316.8	528.706	9640.38		529.031	12990.4	529.075	7508.72	530.71	27150.7	533.105	16403.1	535.235	11355		528.955	11588	529.547	8601.96	530.769	30181.1	533.105	17649.3	535.011	11977.7
	531.332	34634.3	531.122	31240.6	533.125	19673		528.487	528.487	10439.7	10439.7	533.03	19122.8	535.021	12317.1	528.712	9641.48		529.109	13678.7	529.082	7509.84	530.716	27150.5	533.109	16403.4	535.236	11355.2		529.011	12039.4	529.554	8603.02	530.774	30180.5	533.107	17649.5	535.013	11978
	531.432	34452.6	531.129	31239.5	533.129	19673.9		528.553	528.553	10668.2	10668.2	533.034	19122.7	535.023	12317.5	528.72	9642.81		529.186	14408.7	529.09	7511.24	530.723	27149.4	533.114	16403.7	535.239	11355.7		529.068	12524.9	529.563	8604.3	530.78	30178.6	533.111	17649.8	535.016	11978.5
	531.533	34083.3	531.137	31236.3	533.135	19674.9		528.618	528.618	10930.7	10930.7	533.04	19121.9	535.027	12318.1	528.731	9644.36		529.264	15177.4	529.1	7512.95	530.732	27146.6	533.12	16403.7	535.242	11356.2		529.124	13045.4	529.575	8605.77	530.789	30174.3	533.116	17649.8	535.02	11979.2
	531.633	33549.4	531.148	31229.8	533.143	19675.9		528.684	528.684	11232.6	11232.6	533.047	19119.8	535.032	12318.9	528.743	9646.09		529.341	15980.9	529.113	7514.96	530.744	27141	533.128	16403	535.247	11357		529.181	13601	529.589	8607.36	530.8	30166.3	533.122	17649.3	535.027	11980.1
	531.734	32877.5	531.162	31217.8	533.154	19676.6		528.75	528.75	11579.3	11579.3	533.057	19115.4	535.038	12319.9	528.758	9647.92		529.419	16814	529.128	7517.26	530.758	27130.8	533.138	16401	535.254	11357.8		529.237	14191.8	529.605	8608.99	530.813	30152.2	533.13	17647.8	535.035	11981.1
	531.834	32097	531.177	31197.7	533.167	19676.5		528.816	528.816	11976.9	11976.9	533.068	19107.4	535.047	12320.9	528.776	9649.73		529.496	17670.7	529.146	7519.83	530.775	27113.9	533.151	16396.9	535.263	11358.7		529.294	14817.2	529.625	8610.53	530.829	30129.3	533.141	17644.4	535.045	11982.3
	531.935	31237.6	531.196	31166	533.182	19674.9		528.882	528.882	12431.4	12431.4	533.082	19094	535.057	12321.9	528.796	9651.39		529.574	18544	529.167	7522.62	530.795	27087.1	533.166	16389.7	535.273	11359.4		529.35	15476.4	529.648	8611.78	530.847	30093.7	533.153	17638.1	535.059	11983.4
	532.035	30328.8	531.218	31118	533.201	19671		528.947	528.947	12949	12949	533.099	19072.8	535.07	12322.6	528.82	9652.68		529.651	19425.9	529.191	7525.57	530.819	27046.9	533.184	16377.8	535.287	11359.7		529.407	16167.8	529.675	8612.51	530.869	30040.5	533.168	17627.3	535.075	11984.3
	532.136	29397.6	531.244	31048.1	533.224	19663.4		529.013	529.013	13535.4	13535.4	533.118	19040.9	535.085	12322.9	528.847	9653.36		529.729	20307.5	529.218	7528.59	530.846	26988.4	533.205	16359.4	535.302	11359.4		529.463	16889.5	529.705	8612.42	530.894	29963.9	533.186	17610.3	535.094	11984.7
	532.236	28468.1	531.273	30949.5	533.25	19650.6		529.079	529.079	14196.2	14196.2	533.14	18994.5	535.103	12322.3	528.878	9653.12		529.806	21179.4	529.249	7531.57	530.877	26905.9	533.229	16332.1	535.321	11357.9		529.52	17639	529.739	8611.15	530.923	29856.4	533.207	17584.4	535.117	11984.3
	532.337	27560.2	531.306	30813.8	533.28	19630.6		529.145	529.145	14936.2	14936.2	533.165	18929.3	535.124	12320.5	528.912	9651.6		529.884	22031.4	529.284	7534.37	530.912	26792.4	533.256	16293.2	535.343	11354.7		529.576	18413.4	529.778	8608.25	530.955	29709.4	533.231	17546.7	535.143	11982.5
	532.437	26689.4	531.343	30631.4	533.314	19600.8		529.211	529.211	15759.4	15759.4	533.194	18839.8	535.149	12316.7	528.951	9648.4		529.961	22853.3	529.323	7536.83	530.951	26640	533.287	16239.2	535.368	11349		529.633	19208.8	529.821	8603.22	530.992	29512.5	533.258	17493.3	535.174	11978.8
	532.538	25866.5	531.384	30391.4	533.353	19558.4		529.276	529.276	16668.4	16668.4	533.226	18720.1	535.177	12310.4	528.993	9643.06		530.039	23634.5	529.366	7538.78	530.995	26439.4	533.322	16166.3	535.396	11340.1		529.689	20021.3	529.869	8595.5	531.033	29254.3	533.289	17419.8	535.209	11972.2
	532.638	25097.8	531.43	30081.4	533.397	19499.7		529.342	529.342	17664.8	17664.8	533.262	18563.5	535.208	12300.6	529.041	9635.12		530.116	24364.8	529.414	7540.01	531.044	26180.3	533.361	16069.8	535.429	11326.7		529.746	20846	529.922	8584.47	531.078	28921.9	533.324	17321.2	535.249	11962
	532.739	24385.2	531.481	29688.4	533.446	19420.7		529.408	529.408	18747.9	18747.9	533.301	18363	535.244	12286.3	529.093	9624.09		530.194	25034.3	529.467	7540.35	531.098	25851.6	533.404	15945	535.465	11307.7		529.802	21677.7	529.98	8569.5	531.128	28501.6	533.363	17191.6	535.293	11947
	532.839	23727.2	531.536	29198.7	533.5	19316.8		529.474	529.474	19915.7	19915.7	533.346	18111.4	535.283	12266.4	529.15	9609.57		530.271	25633.6	529.525	7539.61	531.157	25441.8	533.452	15786.5	535.506	11281.6		529.859	22510.8	530.044	8549.95	531.183	27979.5	533.406	17024.7	535.343	11925.8
	532.94	23119.4	531.597	28599.1	533.56	19183		529.539	529.539	21163.6	21163.6	533.394	17802.1	535.327	12239.5	529.212	9591.21		530.349	26154.6	529.588	7537.65	531.222	24939.4	533.505	15588.9	535.551	11246.8		529.915	23339.3	530.114	8525.25	531.244	27341.9	533.454	16814.1	535.399	11897.1
	533.04	22555.1	531.664	27877.4	533.626	19013.8		529.605	529.605	22485.1	22485.1	533.447	17429.5	535.376	12204.4	529.28	9568.84		530.426	26590.2	529.656	7534.39	531.293	24333.7	533.563	15347.1	535.601	11201.5		529.972	24156.6	530.19	8494.92	531.31	26576.9	533.507	16553.2	535.46	11859.2
	533.141	22026.5	531.737	27024.1	533.699	18803.8		529.671	529.671	23871	23871	533.505	16990.4	535.43	12159.7	529.353	9542.49		530.504	26934.5	529.73	7529.84	531.371	23616.2	533.626	15056.7	535.656	11144		530.028	24956.2	530.272	8458.7	531.381	25675.2	533.565	16236.2	535.527	11810.3
	533.241	21525.1	531.815	26033.4	533.778	18547.5		529.737	529.737	25309.9	25309.9	533.568	16484.3	535.488	12103.9	529.432	9512.49		530.581	27183.6	529.81	7524.14	531.454	22781	533.694	14714.3	535.717	11072.5		530.085	25731.3	530.361	8416.56	531.459	24632.2	533.628	15858.4	535.601	11748.6
	533.342	21042.6	531.9	24905.2	533.863	18240.2		529.803	529.803	26788	26788	533.636	15914.9	535.552	12036.1	529.517	9479.5		530.659	27335.2	529.896	7517.55	531.545	21827	533.768	14318.5	535.783	10985.3		530.141	26474.8	530.456	8368.83	531.542	23449.6	533.696	15417	535.681	11672.3
	533.442	20571.3	531.991	23646.7	533.956	17877.8		529.868	529.868	28289.6	28289.6	533.71	15290.9	535.622	11955.4	529.609	9444.55		530.736	27388.9	529.989	7510.52	531.642	20758.7	533.848	13870.3	535.854	10881.2		530.198	27180.2	530.558	8316.25	531.633	22136.7	533.77	14912.3	535.769	11579.7
	533.543	20104.5	532.089	22273.6	534.057	17458.1		529.934	529.934	29796.5	29796.5	533.789	14626.2	535.697	11861.5	529.707	9409.06		530.814	27346.1	530.088	7503.66	531.746	19587.8	533.934	13373.8	535.932	10759.4		530.254	27840.6	530.668	8260.05	531.73	20712.4	533.85	14348	535.864	11469.6
	533.643	19637.1	532.194	20811.1	534.165	16980.8		530	530	31289.4	31289.4	533.874	13940.3	535.778	11754.8	529.812	9374.72		530.891	27210.5	530.194	7497.73	531.858	18333.7	534.027	12837	536.015	10619.8		530.311	28449.6	530.786	8201.91	531.833	19205.3	533.936	13732.5	535.966	11340.9
	533.744	19165.2	532.306	19293.8	534.281	16448.7		530.066	530.066	32747.4	32747.4	533.965	13256.5	535.866	11636.4	529.923	9343.45		530.969	26987.3	530.307	7493.58	531.978	17023.9	534.126	12271.5	536.105	10463.4		530.367	29001.4	530.911	8143.93	531.944	17653.6	534.029	13078.8	536.076	11193.4
	533.844	18686.8	532.426	17764.4	534.405	15867.5		530.132	530.132	34149	34149	534.063	12601	535.96	11508.6	530.042	9317.13		531.047	26683.8	530.428	7492.12	532.105	15693.4	534.232	11692.6	536.202	10292.1		530.424	29490.3	531.044	8088.53	532.063	16103.3	534.128	12404.7	536.195	11027.7
	533.945	18201.1	532.554	16271.1	534.538	15247		530.197	530.197	35472.4	35472.4	534.167	11999.2	536.061	11374.5	530.169	9297.46		531.124	26308.6	530.556	7494.18	532.241	14382.2	534.345	11118.4	536.306	10109.4		530.48	29911.6	531.186	8038.22	532.189	14605	534.234	11731.6	536.321	10845.3
	534.045	17708.9	532.689	14863.5	534.68	14600.4		530.263	530.263	36695.9	36695.9	534.277	11473.3	536.169	11238.3	530.303	9285.72		531.202	25871.8	530.691	7500.44	532.385	13132.7	534.465	10568.5	536.416	9919.7		530.537	30261.1	531.336	7995.43	532.323	13209.1	534.347	11083.4	536.457	10649.3
	534.146	17211.8	532.833	13587.6	534.831	13944.6		530.329	530.329	37799	37799	534.395	11038.6	536.284	11104.9	530.445	9282.61		531.279	25384.7	530.835	7511.34	532.538	11985.5	534.593	10062.1	536.535	9728.82		530.593	30535.3	531.495	7962.15	532.465	11960.7	534.467	10483.6	536.601	10443.5
	534.246	16712.7	532.985	12480.7	534.992	13298.7		530.395	530.395	38762.4	38762.4	534.52	10701.7	536.406	10979.5	530.595	9288.2		531.357	24859.3	530.987	7527.05	532.7	10974.9	534.729	9615.81	536.66	9543.24		530.65	30732	531.663	7939.8	532.615	10893.7	534.595	9953.19	536.755	10233.2
	534.347	16214.9	533.146	11566.4	535.162	12683.2		530.461	530.461	39569.1	39569.1	534.652	10459.9	536.536	10867.1	530.753	9301.92		531.434	24307.9	531.147	7547.43	532.872	10125.1	534.873	9241.8	536.794	9369.71		530.706	30849.4	531.841	7928.99	532.774	10027	534.731	9507.36	536.919	10024.7
	534.447	15722.1	533.315	10852.5	535.342	12117.8		530.526	530.526	40204.5	40204.5	534.791	10302.4	536.674	10772	530.92	9322.78		531.512	23742.9	531.316	7572.13	533.052	9446.91	535.024	8946.01	536.936	9214.59		530.763	30887.2	532.028	7929.51	532.941	9362.61	534.874	9153.93	537.092	9824.64
	534.548	15238.5	533.494	10330.5	535.532	11619.7		530.592	530.592	40657	40657	534.939	10213.1	536.82	10697.3	531.096	9349.56		531.589	23176.5	531.494	7600.65	533.243	8937.36	535.185	8727.8	537.086	9083.1		530.819	30845.8	532.225	7940.46	533.118	8886.03	535.026	8892.39	537.276	9639.87
	534.648	14767.7	533.683	9978.21	535.733	11201.5		530.658	530.658	40918.5	40918.5	535.094	10174.1	536.974	10644.5	531.281	9381.04		531.667	22620.2	531.681	7632.44	533.443	8581	535.354	8580.51	537.245	8978.75		530.876	30726.7	532.432	7960.41	533.304	8570.43	535.186	8714.63	537.47	9476.55
	534.749	14313.7	533.881	9764.78	535.945	10869.7		530.724	530.724	40984.5	40984.5	535.258	10168.8	537.137	10613.1	531.475	9416.19		531.744	22084.4	531.877	7667.01	533.654	8353.42	535.531	8493.05	537.412	8902.89		530.932	30532.5	532.649	7987.69	533.5	8381.99	535.355	8607.03	537.675	9339.57
	534.849	13879.6	534.089	9656.12	536.168	10624.7		530.789	530.789	40854.5	40854.5	535.429	10184.2	537.309	10601.4	531.678	9454.24		531.822	21578.2	532.083	7703.98	533.876	8225.93	535.718	8452.15	537.589	8854.66		530.989	30266.8	532.877	8020.72	533.705	8285.94	535.533	8553.36	537.891	9232.06
	534.95	13468.5	534.307	9620.31	536.403	10460.4		530.855	530.855	40531.9	40531.9	535.519	10196.7	537.489	10606.3	531.892	9494.7		531.899	21109	532.299	7743.09	534.108	8170.22	535.915	8444.7	537.774	8831.32		531.045	29934.1	533.116	8058.12	533.921	8251.46	535.719	8537.67	538.118	9155.03
	535.05	13082.5	534.535	9631.18	536.649	10366.3		530.921	530.921	40023.9	40023.9	536.467	10371.5	537.679	10624.3	532.002	9515.75		531.977	20682.5	532.41	7763.4	534.351	8161.94	536.12	8459.41	537.97	8828.84		531.102	29539.7	533.239	8078.13	534.147	8254.59	535.916	8546.51	538.357	9107.39
	535.151	12723.5	534.653	9647.91	536.907	10329.1		530.987	530.987	39341.4	39341.4	537.415	10553.3	537.879	10646.5	533.446	9792.49		532.054	20302.4	533.809	8018.82	534.477	8169.57	536.227	8472.32	538.175	8834.83		531.158	29089.9	534.546	8297.09	534.263	8264.83	536.121	8569.99	538.608	9086.24
	535.251	12392.7	535.946	9953.09	537.177	10334.9		531.053	531.053	38499	38499	538.363	10697.5	538.088	10667.3	534.89	10069.3		532.132	19970.2	535.208	8274.34	535.792	8381.23	537.324	8660.84	538.39	8839.71		531.215	28591.5	535.853	8517.58	535.605	8475.87	536.228	8585.1	538.871	9087.51
	535.352	12090.6	537.24	10281.5	537.461	10371.1		531.118	531.118	37514.1	37514.1	539.311	10816.6	538.197	10679.4	536.335	10346.2		532.209	19685.8	536.607	8529.86	537.108	8621.36	538.42	8829.49	538.615	8851.91		531.271	28052	537.16	8738.08	536.948	8702.31	537.481	8792.33	539.147	9106.57
	535.452	11817.4	538.533	10507.8	537.756	10427.6		531.184	531.184	36406.7	36406.7	540.259	10935.6	539.33	10819	537.779	10622.9		532.287	19446.6	538.006	8785.35	538.423	8829.74	539.517	8923.44	538.732	8859.87		531.328	27479.3	538.466	8958.58	538.29	8928.77	538.734	9003.78	539.436	9138.98
	535.553	11572.7	539.827	10531.4	537.909	10461.1		531.25	531.25	35199.2	35199.2	541.207	11200.6	540.464	10961.3	539.223	10805.5		532.364	19248.7	539.405	8913.82	539.738	8942.43	540.613	9017.39	539.986	8963.61		531.384	26881.6	539.773	9179.08	539.632	9155.23	539.987	9208.17	539.737	9180.96
	535.653	11355.5	541.12	10555	539.682	10528.8		531.316	531.316	33915.3	33915.3	542.156	11515.2	541.598	11330.3	540.667	11021.3		532.442	19086.3	540.803	9033.66	541.054	9055.11	541.71	8967.42	541.239	9070.99		531.441	26267.4	541.08	9304.07	540.974	9294.77	541.241	9318.19	539.893	9204.6
	535.754	11164.9	542.413	10578.7	541.455	10561.2		531.382	531.382	32579.7	32579.7	543.104	11829.9	542.732	11706.6	542.112	11500.6		532.519	18952.7	542.202	8890.73	542.369	8934.37	542.807	9048.73	542.493	8966.68		531.497	25645.1	542.387	9418.79	542.316	9412.59	542.494	9428.2	541.596	9349.38
	535.854	10999.3	543.707	10602.3	543.227	10593.5		531.447	531.447	31217.4	31217.4	544.052	12144.5	543.866	12082.9	543.556	11979.9		532.597	18840	543.601	9256.37	543.685	9278.2	543.903	9335.37	543.746	9294.35		531.554	25022.9	543.693	9533.52	543.658	9530.41	543.747	9538.22	543.298	9498.79
	535.955	10857.2	545	10625.9	545	10625.9		531.513	531.513	29853.2	29853.2	545	12459.2	545	12459.2	545	12459.2		532.674	18739.9	545	9622.02	545	9622.02	545	9622.02	545	9622.02		531.61	24409	545	9648.24	545	9648.24	545	9648.24	545	9648.24
	536.055	10736.6						531.579			28511								532.752	18644										531.667	23811
	536.156	10635.8						531.645			27213.1								532.829	18544.2										531.723	23235.9
	536.256	10553						531.711			25980.2								532.907	18432.8										531.78	22690.3
	536.357	10486.1						531.776			24830.2								532.985	18303.2										531.836	22179.8
	536.457	10433.4						531.842			23778.3								533.062	18150.1										531.893	21709.1
	536.558	10393.3						531.908			22836.7								533.14	17969.6										531.949	21282.2
	536.658	10364						531.974			22013.8								533.217	17759.1										532.006	20901.9
	536.759	10344.1						532.039			21314.7								533.295	17518										532.062	20570.1
	536.859	10332.3						532.105			20740.7								533.372	17247.1										532.119	20287.5
	536.96	10327.3						532.171			20289.4								533.45	16948.6										532.175	20053.8
	537.06	10328						532.237			19955								533.527	16626.2										532.232	19867.8
	537.161	10333.6						532.303			19728.3								533.605	16284.6										532.288	19727.2
	537.261	10343.1						532.368			19597.2								533.682	15929.3										532.345	19628.8
	537.362	10355.9						532.434			19547.2								533.76	15566.2										532.401	19568.9
	537.462	10371.4						532.5			19561.8								533.837	15201.7										532.458	19542.6
	537.563	10389						532.566			19623.2								533.915	14841.8										532.514	19544.9
	537.663	10408.4						532.632			19713								533.992	14492.4										532.571	19570.1
	537.764	10429.2						532.697			19812.8								534.07	14158.6										532.627	19612.3
	537.864	10451						532.763			19905.2								534.147	13844.8										532.684	19665.4
	537.965	10473.8						532.829			19974								534.225	13554.3										532.74	19723.3
	538.065	10497.2						532.895			20005.3								534.302	13289.6										532.797	19780
	538.166	10505.6						532.961			19987.7								534.38	13052										532.853	19830
	538.266	10506.2						533.026			19912.5								534.457	12841.6										532.91	19868
	538.367	10507.2						533.092			19774.6								534.535	12657.7										532.966	19889.2
	538.467	10508.3						533.158			19571.6								534.612	12498.6										533.023	19889.5
	538.568	10509.7						533.224			19304.8								534.69	12362.1										533.079	19865.5
	538.668	10511.2						533.289			18978								534.767	12245										533.136	19814.5
	538.769	10512.7						533.355			18597.8								534.845	12144.1										533.192	19734.5
	538.869	10514.4						533.421			18172.7								534.922	12055.6										533.249	19624.6
	538.97	10516.1						533.487			17712.9								535	11976										533.305	19484.4
	539.07	10517.8						533.553			17229.5								535.078	11901.7										533.362	19314.3
	539.171	10519.6						533.618			16733.9								535.155	11829.2										533.418	19115.5
	539.271	10521.4						533.684			16237.5								535.233	11755.7										533.475	18889.7
	539.372	10523.2						533.75			15750.9								535.31	11678.6										533.531	18639.4
	539.472	10525						533.816			15283.6								535.388	11595.9										533.588	18367.3
	539.573	10526.8						533.882			14843.7								535.465	11506.1										533.644	18076.7
	539.673	10528.7						533.947			14437.8								535.543	11408.2										533.701	17771.1
	539.774	10530.5						534.013			14070.5								535.62	11301.8										533.757	17454
	539.874	10532.3						534.079			13744.9								535.698	11187.2										533.814	17129.2
	539.975	10534.1						534.145			13462								535.775	11064.7										533.87	16800.4
	540.075	10536						534.211			13221.8								535.853	10935.4										533.927	16471.1
								534.276			13022.5								535.93	10800.4										533.983	16144.6
								534.342			12861.4								536.008	10661.3										534.04	15824.2
								534.408			12734.8								536.085	10519.7										534.096	15512.4
								534.474			12638.6								536.163	10377.1										534.153	15211.8
								534.539			12567.9								536.24	10235.4										534.209	14924.3
								534.605			12518.2								536.318	10096.1										534.266	14651.5
								534.671			12484.7								536.395	9960.83										534.322	14394.7
								534.737			12462.8								536.473	9830.82										534.379	14154.6
								534.803			12448.3								536.55	9707.29										534.435	13931.7
								534.868			12437.6								536.628	9591.2										534.492	13726
								534.934			12427.3								536.705	9483.29										534.548	13537.2
								535			12414.7								536.783	9384.09										534.605	13364.8
								535.066			12397.6								536.86	9293.92										534.661	13208.1
								535.132			12374.3								536.938	9212.89										534.718	13065.9
								535.197			12343.8								537.015	9140.96										534.774	12937.3
								535.263			12305.3								537.093	9077.89										534.831	12821
								535.329			12258.5								537.171	9023.37										534.887	12715.6
								535.395			12203.5								537.248	8976.93										534.943	12619.9
								535.461			12140.8								537.326	8938.07										535	12532.4
								535.526			12071.1								537.403	8906.19										535.057	12451.8
								535.592			11995.2								537.481	8880.71										535.113	12376.9
								535.658			11914.2								537.558	8860.99										535.169	12306.4
								535.724			11829.2								537.636	8846.41										535.226	12239.4
								535.789			11741.4								537.713	8836.4										535.282	12174.7
								535.855			11651.9								537.791	8830.37										535.339	12111.4
								535.921			11562.1								537.868	8827.79										535.395	12048.8
								535.987			11473								537.946	8828.18										535.452	11986.2
								536.053			11385.6								538.023	8830.97										535.508	11923.1
								536.118			11300.9								538.101	8835.52										535.565	11858.9
								536.184			11219.6								538.178	8834.83										535.621	11793.4
								536.25			11142.6								538.256	8835.62										535.678	11726.2
								536.316			11070.2								538.333	8837.61										535.734	11657.3
								536.382			11003.1								538.411	8840.6										535.791	11586.5
								536.447			10941.3								538.488	8844.38										535.847	11513.8
								536.513			10885.2								538.566	8848.81										535.904	11439.3
								536.579			10834.8								538.643	8853.74										535.96	11363.1
								536.645			10790								538.721	8859.08										536.017	11285.2
								536.711			10750.8								538.798	8864.73										536.073	11206
								536.776			10716.9								538.876	8870.62										536.13	11125.7
								536.842			10688.1								538.953	8876.7										536.186	11044.3
								536.908			10664.1								539.031	8882.92										536.243	10962.4
								536.974			10644.6								539.109	8889.26										536.299	10880
								537.039			10629.2								539.186	8895.67										536.356	10797.5
								537.105			10617.5								539.264	8902.15										536.412	10715.1
								537.171			10609.3								539.341	8908.67										536.469	10633.1
								537.237			10604								539.419	8915.23										536.525	10551.9
								537.303			10601.5								539.496	8921.81										536.582	10471.6
								537.368			10601.3								539.574	8928.4										536.638	10392.5
								537.434			10603.3								539.651	8935.02										536.695	10314.8
								537.5			10607								539.729	8941.64										536.751	10238.7
								537.566			10612.2								539.806	8948.26										536.808	10164.5
								537.632			10618.8								539.884	8954.89										536.864	10092.3
								537.697			10626.5								539.961	8961.53										536.921	10022.3
								537.763			10634.9								540.039	8968.16										536.977	9954.67
								537.829			10642.3								540.116	8974.8										537.034	9889.45
								537.895			10647.9								540.194	8981.44										537.09	9826.79
								537.961			10654.1								540.271	8988.08										537.147	9766.77
								538.026			10660.8								540.349	8994.72										537.203	9709.47
								538.092			10667.8								540.426	9001.36										537.26	9654.92
								538.158			10675								540.504	9008										537.316	9603.16
								538.224			10682.5								540.581	9014.64										537.373	9554.21
								538.289			10690.2								540.659	9021.28										537.429	9508.08
								538.355			10698								540.736	9027.92										537.486	9464.74
								538.421			10705.9								540.814	9034.56										537.542	9424.17
								538.487			10713.9								540.891	9041.2										537.599	9386.33
								538.553			10721.9								540.969	9047.84										537.655	9351.18
								538.618			10730								541.047	9054.48										537.712	9318.65
								538.684			10738.2								541.124	9061.13										537.768	9288.68
								538.75			10746.3								541.202	9067.77										537.825	9261.2
								538.816			10754.5								541.279	9074.41										537.881	9236.11
								538.882			10762.8								541.357	9061.19										537.938	9213.34
								538.947			10771								541.434	9040.63										537.994	9192.79
								539.013			10779.2								541.512	9020.07										538.051	9174.37
								539.079			10787.5								541.589	8999.5										538.107	9157.99
								539.145			10795.7								541.667	8978.94										538.164	9143.55
								539.211			10804								541.744	8958.38										538.22	9130.94
								539.276			10812.2								541.822	8937.82										538.277	9120.07
								539.342			10820.5								541.899	8917.26										538.333	9110.84
								539.408			10828.7								541.977	8896.69										538.39	9103.15
								539.474			10837								542.054	8876.13										538.446	9096.91
								539.539			10845.2								542.132	8872.31										538.503	9092.03
								539.605			10853.5								542.209	8892.57										538.559	9088.42
								539.671			10861.7								542.287	8912.83										538.616	9085.99
								539.737			10870								542.364	8933.1										538.672	9084.65
								539.803			10878.3								542.442	8953.36										538.729	9084.32
								539.868			10886.5								542.519	8973.62										538.785	9084.93
								539.934			10894.8								542.597	8993.88										538.842	9086.41
								540			10903								542.674	9014.15										538.898	9088.68
								540.066			10911.3								542.752	9034.41										538.955	9091.68
								540.132			10919.6								542.829	9054.67										539.011	9095.35
								540.197			10927.8								542.907	9074.93										539.068	9099.63
								540.263			10936.1								542.985	9095.2										539.124	9104.46
								540.329			10944.3								543.062	9115.46										539.181	9109.8
								540.395			10952.6								543.14	9135.72										539.237	9115.59
								540.461			10960.8								543.217	9155.98										539.294	9121.8
								540.526			10974.5								543.295	9176.25										539.35	9128.39
								540.592			10996.4								543.372	9196.51										539.407	9135.31
								540.658			11018.2								543.45	9216.77										539.463	9142.53
								540.724			11040								543.527	9237.03										539.52	9150.03
								540.789			11061.9								543.605	9257.3										539.576	9157.77
								540.855			11083.7								543.682	9277.56										539.633	9165.73
								540.921			11105.5								543.76	9297.82										539.689	9173.87
								540.987			11127.4								543.837	9318.08										539.746	9182.2
								541.053			11149.2								543.915	9338.35										539.802	9190.67
								541.118			11171								543.992	9358.61										539.859	9199.28
								541.184			11192.9								544.07	9378.87										539.915	9206.77
								541.25			11214.7								544.147	9399.13										539.972	9211.03
								541.316			11236.5								544.225	9419.4										540.028	9215.39
								541.382			11258.4								544.302	9439.66
								541.447			11280.2								544.38	9459.92
								541.513			11302								544.457	9480.18
								541.579			11323.9								544.535	9500.45
								541.645			11345.7								544.612	9520.71
								541.711			11367.5								544.69	9540.97
								541.776			11389.4								544.767	9561.23
								541.842			11411.2								544.845	9581.5
								541.908			11433								544.922	9601.76
								541.974			11454.9								545	9622.02
								542.039			11476.7								542.039	11476.7
								542.105			11498.5								542.105	11498.5
								542.171			11520.4								542.171	11520.4
								542.237			11542.2								542.237	11542.2
								542.303			11564								542.303	11564
								542.368			11585.9								542.368	11585.9
								542.434			11607.7								542.434	11607.7
								542.5			11629.5								542.5	11629.5
								542.566			11651.4								542.566	11651.4
								542.632			11673.2								542.632	11673.2
								542.697			11695								542.697	11695
								542.763			11716.9								542.763	11716.9
								542.829			11738.7								542.829	11738.7
								542.895			11760.5								542.895	11760.5
								542.961			11782.4								542.961	11782.4
								543.026			11804.2								543.026	11804.2
								543.092			11826								543.092	11826
								543.158			11847.9								543.158	11847.9
								543.224			11869.7								543.224	11869.7
								543.289			11891.5								543.289	11891.5
								543.355			11913.4								543.355	11913.4
								543.421			11935.2								543.421	11935.2
								543.487			11957								543.487	11957
								543.553			11978.9								543.553	11978.9
								543.618			12000.7								543.618	12000.7
								543.684			12022.5								543.684	12022.5
								543.75			12044.4								543.75	12044.4
								543.816			12066.2								543.816	12066.2
								543.882			12088								543.882	12088
								543.947			12109.9								543.947	12109.9
								544.013			12131.7								544.013	12131.7
								544.079			12153.5								544.079	12153.5
								544.145			12175.4								544.145	12175.4
								544.211			12197.2								544.211	12197.2
								544.276			12219								544.276	12219
								544.342			12240.9								544.342	12240.9
								544.408			12262.7								544.408	12262.7
								544.474			12284.5								544.474	12284.5
								544.539			12306.4								544.539	12306.4
								544.605			12328.2								544.605	12328.2
								544.671			12350								544.671	12350
								544.737			12371.9								544.737	12371.9
								544.803			12393.7								544.803	12393.7
								544.868			12415.5								544.868	12415.5
								544.934			12437.4								544.934	12437.4
								545			12459.2								545	12459.2

## Sheet: Figure 3a
	Pristine					Green					UV					Green + UV
		10min	20min	30min			10min	20min	30min			10min	20min	30min			10min	20min	30min
	Amplitude	Normalized counts	Normalized counts	Normalized counts		Amplitude	Normalized counts	Normalized counts	Normalized counts		Amplitude	Normalized counts	Normalized counts	Normalized counts		Amplitude	Normalized counts	Normalized counts	Normalized counts
	0.005	0.1832	0.22527	0.26168		0.005	0.29298	0.29283	0.28545		0.005	0.14659	0.29412	0.39564		0.005	0.32657	0.32657	0.24923
	0.015	0.17386	0.22802	0.27414		0.015	0.30175	0.37383	0.32044		0.015	0.14224	0.32258	0.36724		0.015	0.32657	0.32657	0.26843
	0.025	0.1832	0.19918	0.23053		0.025	0.30175	0.26791	0.32228		0.025	0.15385	0.33017	0.36116		0.025	0.33395	0.33395	0.2262
	0.035	0.1762	0.22527	0.26636		0.035	0.28246	0.35826	0.31123		0.035	0.19013	0.33586	0.40172		0.035	0.34317	0.34317	0.25307
	0.045	0.1727	0.20467	0.25234		0.045	0.2614	0.3271	0.29834		0.045	0.14804	0.31879	0.36927		0.045	0.35055	0.35055	0.25499
	0.055	0.20653	0.21841	0.24611		0.055	0.30526	0.30841	0.29282		0.055	0.14369	0.27894	0.35101		0.055	0.33395	0.33395	0.31641
	0.065	0.17503	0.21429	0.24611		0.065	0.27719	0.25234	0.29282		0.065	0.18433	0.29791	0.39361		0.065	0.35978	0.35978	0.36056
	0.075	0.1937	0.22802	0.24922		0.075	0.29649	0.29907	0.32044		0.075	0.18723	0.30361	0.36521		0.075	0.33948	0.33948	0.34328
	0.085	0.20303	0.23352	0.2757		0.085	0.27018	0.28972	0.29466		0.085	0.15385	0.29222	0.38753		0.085	0.33579	0.33579	0.30873
	0.095	0.19253	0.21841	0.26012		0.095	0.30526	0.35514	0.28361		0.095	0.16981	0.32258	0.36521		0.095	0.33948	0.33948	0.35288
	0.105	0.19603	0.20604	0.2757		0.105	0.30526	0.25234	0.30755		0.105	0.19303	0.32258	0.37941		0.105	0.34133	0.34133	0.33369
	0.115	0.18553	0.21016	0.26324		0.115	0.27018	0.33956	0.29098		0.115	0.19884	0.27894	0.37535		0.115	0.34317	0.34317	0.31641
	0.125	0.17853	0.20467	0.23053		0.125	0.26316	0.34268	0.29834		0.125	0.16401	0.29602	0.39564		0.125	0.34502	0.34502	0.35672
	0.135	0.1727	0.19231	0.25857		0.135	0.25965	0.28037	0.30387		0.135	0.16255	0.29602	0.36318		0.135	0.3321	0.3321	0.35096
	0.145	0.19953	0.20192	0.25234		0.145	0.30175	0.37383	0.28729		0.145	0.19594	0.33017	0.35507		0.145	0.33948	0.33948	0.34136
	0.155	0.1972	0.23352	0.2648		0.155	0.28421	0.37072	0.27256		0.155	0.17852	0.31879	0.39767		0.155	0.35609	0.35609	0.37591
	0.165	0.1797	0.21016	0.22897		0.165	0.26842	0.3271	0.32413		0.165	0.16981	0.28273	0.39767		0.165	0.34871	0.34871	0.37783
	0.175	0.18786	0.22802	0.25857		0.175	0.28421	0.2648	0.27624		0.175	0.14224	0.3093	0.33884		0.175	0.34502	0.34502	0.37015
	0.185	0.1867	0.19643	0.23676		0.185	0.25614	0.31153	0.30939		0.185	0.18287	0.28653	0.33479		0.185	0.35609	0.35609	0.37783
	0.195	0.19253	0.20604	0.26324		0.195	0.28772	0.31776	0.30755		0.195	0.15385	0.29032	0.34899		0.195	0.35978	0.35978	0.38743
	0.205	0.1832	0.1978	0.26324		0.205	0.30175	0.31464	0.32413		0.205	0.18287	0.33207	0.38955		0.205	0.41328	0.41328	0.39319
	0.215	0.18436	0.20879	0.26636		0.215	0.25614	0.27103	0.29834		0.215	0.18868	0.31309	0.35304		0.215	0.41513	0.41513	0.41238
	0.225	0.2077	0.20192	0.23364		0.225	0.26842	0.35202	0.32413		0.225	0.19594	0.33207	0.3855		0.225	0.41144	0.41144	0.38743
	0.235	0.17736	0.21841	0.26791		0.235	0.25965	0.33956	0.32044		0.235	0.18578	0.31309	0.35781		0.235	0.40775	0.40775	0.4047
	0.245	0.18436	0.19231	0.25857		0.245	0.3	0.28972	0.31492		0.245	0.19594	0.32068	0.40781		0.245	0.41697	0.41697	0.3643
	0.255	0.22404	0.25	0.31931		0.255	0.33509	0.31776	0.38122		0.255	0.19448	0.34915	0.35172		0.255	0.40775	0.40775	0.40179
	0.265	0.19603	0.23489	0.30374		0.265	0.32982	0.39875	0.36096		0.265	0.19594	0.34156	0.39432		0.265	0.40037	0.40037	0.41491
	0.275	0.22054	0.23352	0.27882		0.275	0.30175	0.37383	0.40147		0.275	0.14078	0.33397	0.30781		0.275	0.4059	0.4059	0.41036
	0.285	0.2042	0.24038	0.27882		0.285	0.31228	0.38006	0.39227		0.285	0.16546	0.35863	0.4046		0.285	0.39114	0.39114	0.39633
	0.295	0.1937	0.23214	0.29907		0.295	0.3	0.35826	0.37569		0.295	0.18723	0.35104	0.38097		0.295	0.4631	0.4631	0.41593
	0.305	0.20303	0.21566	0.24922		0.305	0.34737	0.31153	0.38674		0.305	0.15675	0.32827	0.38272		0.305	0.40959	0.40959	0.40271
	0.315	0.1937	0.22665	0.21963		0.315	0.32632	0.42056	0.35359		0.315	0.19594	0.35294	0.40314		0.315	0.48893	0.48893	0.37553
	0.325	0.1797	0.25412	0.28037		0.325	0.32281	0.40187	0.38858		0.325	0.19448	0.37761	0.42677		0.325	0.47048	0.47048	0.39775
	0.335	0.18903	0.23214	0.24922		0.335	0.28421	0.34268	0.35359		0.335	0.19303	0.35863	0.44097		0.335	0.46125	0.46125	0.4019
	0.345	0.18786	0.21429	0.23988		0.345	0.28772	0.29595	0.34622		0.345	0.16401	0.37571	0.46126		0.345	0.50923	0.42923	0.40988
	0.355	0.22054	0.23626	0.21651		0.355	0.27018	0.33956	0.43646		0.355	0.1611	0.31309	0.49574		0.355	0.51476	0.43476	0.56756
	0.365	0.19137	0.21291	0.26636		0.365	0.29298	0.37695	0.41621		0.365	0.22496	0.36243	0.55254		0.365	0.52583	0.44583	0.5023
	0.375	0.17153	0.23901	0.27414		0.375	0.29825	0.34891	0.46593		0.375	0.22642	0.36622	0.64108		0.375	0.52399	0.44399	0.58676
	0.385	0.20187	0.18956	0.26947		0.385	0.32632	0.35202	0.43646		0.385	0.21626	0.46679	0.73905		0.385	0.58487	0.45487	0.76756
	0.395	0.17036	0.21016	0.21651		0.395	0.3	0.32399	0.46593		0.395	0.27866	0.41556	0.7915		0.395	0.6107	0.5307	0.7023
	0.405	0.17503	0.20604	0.22897		0.405	0.25965	0.41745	0.49355		0.405	0.27721	0.42505	0.85481		0.405	0.65498	0.54498	0.78676
	0.415	0.16103	0.23214	0.26168		0.415	0.28947	0.33333	0.55801		0.415	0.27866	0.38899	0.91481		0.415	0.69188	0.60188	0.85514
	0.425	0.20187	0.21841	0.23676		0.425	0.29649	0.38629	0.53039		0.425	0.25399	0.44213	0.93103		0.425	0.73063	0.69063	0.80038
	0.435	0.18203	0.18407	0.25701		0.435	0.31404	0.37383	0.57643		0.435	0.29318	0.49336	0.95538		0.435	0.74539	0.70539	0.81574
	0.445	0.17853	0.22115	0.27726		0.445	0.29649	0.36137	0.62983		0.445	0.34398	0.44023	0.88641		0.445	0.86531	0.82531	0.881
	0.455	0.19137	0.21703	0.30685		0.455	0.3	0.45171	0.73481		0.455	0.34833	0.54269	1		0.455	0.87269	0.83269	0.90403
	0.465	0.1797	0.25412	0.27726		0.465	0.28947	0.40498	0.7919		0.465	0.33527	0.55787	0.95132		0.465	0.94465	0.94465	0.94434
	0.475	0.20187	0.23214	0.26324		0.475	0.30702	0.44237	0.74586		0.475	0.39913	0.62239	0.96552		0.475	0.96679	0.96679	0.91171
	0.485	0.2182	0.2239	0.25234		0.485	0.30702	0.46106	0.81584		0.485	0.37591	0.62998	0.93509		0.485	0.90406	0.90406	0.881
	0.495	0.2042	0.24588	0.29439		0.495	0.34035	0.46417	0.85451		0.495	0.44702	0.68501	0.90872		0.495	0.90406	0.90406	0.89251
	0.505	0.1937	0.22527	0.34735		0.505	0.36842	0.46417	0.81952		0.505	0.50218	0.70398	0.83976		0.505	1	1	1
	0.515	0.20187	0.25412	0.45327		0.515	0.37193	0.44237	0.87293		0.515	0.50943	0.70588	0.87627		0.515	0.99631	0.99631	0.85221
	0.525	0.19603	0.21566	0.50312		0.525	0.37018	0.40498	0.81584		0.525	0.60087	0.77799	0.7931		0.525	0.9797	0.9797	0.83493
	0.535	0.20303	0.24176	0.49377		0.535	0.45088	0.54829	0.90239		0.535	0.57329	0.78748	0.72008		0.535	0.91697	0.91697	0.78119
	0.545	0.21587	0.28434	0.49688		0.545	0.45263	0.5514	1		0.545	0.66328	0.77799	0.69168		0.545	0.89668	0.89668	0.71977
	0.555	0.21237	0.3283	0.55919		0.555	0.41404	0.61059	0.814		0.555	0.70827	0.86338	0.75862		0.555	0.81181	0.81181	0.70825
	0.565	0.18786	0.31731	0.56386		0.565	0.4	0.61994	0.90055		0.565	0.76633	0.82732	0.61258		0.565	0.8524	0.8524	0.71977
	0.575	0.2007	0.35027	0.53271		0.575	0.47895	0.75078	0.91529		0.575	0.82148	0.83871	0.59635		0.575	0.79705	0.79705	0.65835
	0.585	0.21237	0.45055	0.53738		0.585	0.42281	0.72586	0.85267		0.585	0.81422	0.80455	0.60852		0.585	0.70849	0.70849	0.65067
	0.595	0.27071	0.50412	0.53894		0.595	0.45965	0.86293	0.81768		0.595	0.91001	0.92789	0.57809		0.595	0.74908	0.74908	0.59885
	0.605	0.27888	0.45604	0.60436		0.605	0.50702	0.75078	0.83794		0.605	0.87228	0.92979	0.49493		0.605	0.69926	0.69926	0.58349
	0.615	0.27421	0.5	0.59813		0.615	0.53158	0.82555	0.84162		0.615	0.94775	0.93548	0.54361		0.615	0.65867	0.65867	0.57582
	0.625	0.29405	0.53846	0.70872		0.625	0.61228	0.78193	0.85083		0.625	0.96081	0.96015	0.5497		0.625	0.58118	0.58118	0.53359
	0.635	0.37573	0.5	0.65265		0.635	0.69298	0.83489	0.83425		0.635	0.94775	0.94497	0.46247		0.635	0.54244	0.54244	0.53743
	0.645	0.38623	0.61401	0.64642		0.645	0.75263	0.79439	0.75322		0.645	0.96081	0.92789	0.50913		0.645	0.50738	0.50738	0.61804
	0.655	0.50058	0.61951	0.69626		0.655	0.82632	0.96573	0.59669		0.655	1	1	0.49087		0.655	0.45387	0.45387	0.49136
	0.665	0.5706	0.61126	0.71963		0.665	0.81228	0.93146	0.60037		0.665	0.91147	0.9981	0.46247		0.665	0.41882	0.41882	0.47409
	0.675	0.64644	0.73352	0.77259		0.675	0.83158	0.919	0.59669		0.675	0.92743	0.94497	0.47262		0.675	0.38561	0.38561	0.54511
	0.685	0.68611	0.81731	0.79283		0.685	0.84211	0.95327	0.57459		0.685	0.85196	0.95446	0.43682		0.685	0.30996	0.30996	0.47217
	0.695	0.76196	0.81181	0.81308		0.695	0.92632	0.96262	0.53407		0.695	0.85486	0.82922	0.38205		0.695	0.34502	0.34502	0.40115
	0.705	0.85764	0.93407	0.95327		0.705	0.94561	0.98131	0.46961		0.705	0.78374	0.80076	0.43884		0.705	0.30996	0.30996	0.44146
	0.715	0.85298	0.95055	0.88941		0.715	0.95965	1	0.48619		0.715	0.74311	0.80266	0.40233		0.715	0.26937	0.26937	0.42035
	0.725	0.82264	0.99451	1		0.725	0.91754	0.93769	0.4733		0.725	0.71843	0.73435	0.42667		0.725	0.24354	0.24354	0.33397
	0.735	0.90198	1	0.94081		0.735	0.95439	0.95016	0.45488		0.735	0.66618	0.65844	0.39422		0.735	0.27122	0.27122	0.36084
	0.745	0.92532	0.89148	0.97975		0.745	0.92281	0.83178	0.42726		0.745	0.54572	0.70588	0.40842		0.745	0.20295	0.20295	0.34165
	0.755	1	0.93819	0.97819		0.755	1	0.68224	0.48987		0.755	0.46299	0.71917	0.35974		0.755	0.19742	0.19742	0.3167
	0.765	0.92182	0.86538	0.95639		0.765	0.87193	0.70405	0.44199		0.765	0.43396	0.59772	0.36988		0.765	0.21033	0.21033	0.27447
	0.775	0.94632	0.80082	0.81776		0.775	0.91228	0.59502	0.41252		0.775	0.33382	0.63757	0.34959		0.775	0.15498	0.15498	0.27063
	0.785	0.93699	0.74588	0.79595		0.785	0.95088	0.62617	0.34438		0.785	0.2656	0.5408	0.31714		0.785	0.14945	0.14945	0.21881
	0.795	0.85298	0.58929	0.70249		0.795	0.88246	0.50156	0.41252		0.795	0.21045	0.52372	0.29412		0.795	0.12362	0.12362	0.21113
	0.805	0.8133	0.61126	0.61526		0.805	0.84035	0.50156	0.30939		0.805	0.17417	0.47818	0.32657		0.805	0.12731	0.12731	0.19962
	0.815	0.73862	0.50549	0.6215		0.815	0.84211	0.39875	0.33333		0.815	0.16255	0.45161	0.30426		0.815	0.09041	0.09041	0.14395
	0.825	0.60093	0.44918	0.55607		0.825	0.76316	0.33333	0.27256		0.825	0.12337	0.32068	0.27586		0.825	0.10148	0.10148	0.13628
	0.835	0.49708	0.46154	0.58255		0.835	0.78947	0.2866	0.26888		0.835	0.08999	0.34345	0.22312		0.835	0.06642	0.06642	0.13628
	0.845	0.43524	0.35577	0.53271		0.845	0.66316	0.25234	0.27256		0.845	0.08563	0.27324	0.21095		0.845	0.07011	0.07011	0.119
	0.855	0.37923	0.27885	0.49688		0.855	0.54912	0.19003	0.21363		0.855	0.10305	0.24288	0.18661		0.855	0.04982	0.04982	0.1094
	0.865	0.29522	0.25549	0.4595		0.865	0.47193	0.10592	0.1768		0.865	0.07112	0.18216	0.13996		0.865	0.04059	0.04059	0.07102
	0.875	0.23337	0.19505	0.40031		0.875	0.37719	0.09034	0.17495		0.875	0.06096	0.16319	0.16024		0.875	0.06089	0.06089	0.06526
	0.885	0.17736	0.1978	0.41277		0.885	0.32281	0.1028	0.10681		0.885	0.05225	0.14801	0.11359		0.885	0.0369	0.0369	0.04607
	0.895	0.13302	0.12912	0.28505		0.895	0.28947	0.06231	0.13812		0.895	0.04209	0.10247	0.10751		0.895	0.02583	0.02583	0.03839
	0.905	0.09802	0.09066	0.2757		0.905	0.19649	0.05296	0.06998		0.905	0.03483	0.06072	0.06491		0.905	0.02768	0.02768	0.04031
	0.915	0.07235	0.08379	0.24611		0.915	0.1614	0.02804	0.06446		0.915	0.03774	0.04364	0.06085		0.915	0.02399	0.02399	0.02495
	0.925	0.03617	0.05357	0.15109		0.925	0.10702	0.02804	0.03499		0.925	0.01742	0.03605	0.03245		0.925	0.01476	0.01476	0.02111
	0.935	0.0175	0.04533	0.09813		0.935	0.08947	0.01869	0.03683		0.935	0.01306	0.01708	0.03245		0.935	0.00554	0.00554	0.01727
	0.945	0.01517	0.03571	0.08255		0.945	0.07895	0.00935	0.02394		0.945	0.01451	0.00949	0.02637		0.945	0	0	0.00384
	0.955	0.00583	0.02747	0.05763		0.955	0.04561	0.00623	0.02578		0.955	0.01306	0.01328	0.03651		0.955	0.00369	0.00369	0.02111
	0.965	0	0.01374	0.03427		0.965	0.02281	0.00312	0.01657		0.965	0.01451	0.0038	0.02231		0.965	0.00923	0.00923	0.00576
	0.975	0.00233	0.01099	0.02181		0.975	0	0.00312	0.02026		0.975	0.0029	0.0038	0.00811		0.975	0.00185	0.00185	0.01536
	0.985	0.0035	0.00412	0		0.985	0.00351	0	0		0.985	0	0	0		0.985	0.00554	0.00554	0
	0.995	0.00583	0	0.01402		0.995	0.00175	0.01869	0.01289		0.995	0.00581	0.00759	0.01014		0.995	0.00554	0.00554	0.00576

## Sheet: Figure 3b
	Pristine							Green							UV							Green + UV
	10min		20min		30min			10min		20min		30min			10min			20min		30min			10min		20min		30min
	ε111 (%)	Normalized counts	ε111 (%)	Normalized counts	ε111 (%)	Normalized counts		ε111 (%)	Normalized counts	ε111 (%)	Normalized counts	ε111 (%)	Normalized counts		ε111 (%)	Normalized counts	ε111 (%)	Normalized counts	ε111 (%)	Normalized counts		ε111 (%)	Normalized counts	ε111 (%)	Normalized counts	ε111 (%)	Normalized counts
	-0.2521	0	-0.2573	0	-0.2932	0		-0.3515	0.01701	-0.3157	0.01494	-0.2846	0.00624		-0.3666	0.0011	-0.3681	0.00492	-0.3844	0.00491		-0.841	0.000407664	-0.7706	0.00039968	-0.9636	0.000650618
	-0.2415	0	-0.247	0	-0.281	0		-0.3363	0.01923	-0.301	0.01949	-0.2702	0.00555		-0.3464	0	-0.3467	0.0127	-0.3625	0.00561		-0.8169	0	-0.7471	0	-0.9398	0
	-0.231	0	-0.2366	0	-0.2689	0		-0.3211	0.02515	-0.2863	0.01949	-0.2558	0.01179		-0.3261	0.00183	-0.3252	0.01311	-0.3406	0.01579		-0.7928	0	-0.7235	0	-0.916	0.0013
	-0.2204	0	-0.2263	0	-0.2568	0		-0.3059	0.01997	-0.2715	0.02274	-0.2414	0.0111		-0.3059	0.0022	-0.3037	0.01557	-0.3187	0.02105		-0.7687	0.00122	-0.7	0.00039968	-0.8922	0.00325
	-0.2099	0	-0.2159	0	-0.2447	0		-0.2908	0.02737	-0.2568	0.03574	-0.2271	0.01179		-0.2857	0.0033	-0.2822	0.02787	-0.2968	0.03368		-0.7447	0	-0.6764	0	-0.8684	0.00195
	-0.1993	0.05065	-0.2056	0.03892	-0.2325	0		-0.2756	0.04586	-0.2421	0.04548	-0.2127	0.02982		-0.2654	0.00476	-0.2607	0.04754	-0.2749	0.03719		-0.7206	0.000815328	-0.6528	0	-0.8446	0.00195
	-0.1888	0.05282	-0.1952	0.05688	-0.2204	0		-0.2604	0.05251	-0.2273	0.07667	-0.1983	0.04785		-0.2452	0.00806	-0.2392	0.05082	-0.253	0.03965		-0.6965	0.00122	-0.6293	0	-0.8208	0.0052
	-0.1782	0.06512	-0.1849	0.05495	-0.2083	0		-0.2452	0.05104	-0.2126	0.09812	-0.1839	0.07975		-0.2249	0.02831	-0.2177	0.06803	-0.2311	0.05333		-0.6724	0.000815328	-0.6057	0	-0.797	0.0052
	-0.1677	0.08611	-0.1745	0.08318	-0.1961	0.10417		-0.23	0.07988	-0.1978	0.13125	-0.1695	0.09847		-0.2047	0.03234	-0.1962	0.1041	-0.2092	0.05895		-0.6483	0.000407664	-0.5822	0.00039968	-0.7732	0.0039
	-0.1571	0.12735	-0.1642	0.08895	-0.184	0.12182		-0.2148	0.09393	-0.1831	0.17739	-0.1552	0.15811		-0.1845	0.05321	-0.1747	0.15451	-0.1873	0.10211		-0.6243	0.000407664	-0.5586	0	-0.7494	0.00586
	-0.1466	0.16643	-0.1538	0.13192	-0.1719	0.18859		-0.1996	0.13979	-0.1684	0.19818	-0.1408	0.22746		-0.1642	0.0814	-0.1532	0.20861	-0.1654	0.14211		-0.6002	0	-0.535	0.000799361	-0.7256	0.00651
	-0.136	0.18307	-0.1435	0.14026	-0.1598	0.21161		-0.1844	0.16346	-0.1536	0.26641	-0.1264	0.31553		-0.144	0.12571	-0.1317	0.29303	-0.1435	0.22211		-0.5761	0	-0.5115	0.0016	-0.7018	0.0039
	-0.1255	0.24168	-0.1331	0.15502	-0.1476	0.22236		-0.1692	0.20192	-0.1389	0.32099	-0.112	0.45562		-0.1237	0.20883	-0.1103	0.38811	-0.1216	0.33649		-0.552	0.00122	-0.4879	0.0016	-0.678	0.0039
	-0.1149	0.2547	-0.1228	0.19286	-0.1355	0.27531		-0.154	0.24556	-0.1242	0.40481	-0.0977	0.5527		-0.1035	0.29781	-0.0888	0.52049	-0.0997	0.47649		-0.5279	0.00122	-0.4643	0.0024	-0.6541	0.00195
	-0.1044	0.29378	-0.1125	0.23263	-0.1234	0.34361		-0.1389	0.33876	-0.1094	0.45939	-0.0833	0.67614		-0.0832	0.4483	-0.0673	0.76557	-0.0778	0.6407		-0.5039	0.000815328	-0.4408	0.0036	-0.6303	0.00325
	-0.0938	0.32272	-0.1021	0.31089	-0.1112	0.41883		-0.1237	0.41568	-0.0947	0.55231	-0.0689	0.75936		-0.063	0.66983	-0.0458	0.87541	-0.0559	0.81439		-0.4798	0.00122	-0.4172	0.004	-0.6065	0.00325
	-0.0833	0.38567	-0.0918	0.37824	-0.0991	0.5186		-0.1085	0.49334	-0.0799	0.63223	-0.0545	0.85853		-0.0428	0.85365	-0.0243	1	-0.034	0.94351		-0.4557	0.00326	-0.3937	0.01239	-0.5827	0.00716
	-0.0727	0.50217	-0.0814	0.44174	-0.087	0.63755		-0.0933	0.6287	-0.0652	0.7076	-0.0402	0.96949		-0.0225	0.99499	-0.0028172	0.99139	-0.0121	1		-0.4316	0.00245	-0.3701	0.01719	-0.5589	0.0052
	-0.0622	0.56729	-0.0711	0.57836	-0.0749	0.73886		-0.0781	0.7034	-0.0505	0.76868	-0.0258	0.91401		-0.00227189	1.01	0.0187	0.96066	0.0097696	0.89053		-0.4075	0.00489	-0.3466	0.01998	-0.5351	0.00651
	-0.0516	0.72938	-0.0607	0.67266	-0.0627	0.80332		-0.0629	0.8395	-0.0357	0.8499	-0.0114	1		0.018	0.92908	0.0402	0.88975	0.0317	0.77088		-0.3834	0.00815	-0.323	0.03078	-0.5113	0.00781
	-0.0411	0.79305	-0.0504	0.74578	-0.0506	0.91		-0.0477	0.89571	-0.021	0.92268	0.00297547	0.9792		0.0382	0.80788	0.0617	0.77254	0.0536	0.60737		-0.3594	0.01223	-0.2994	0.03837	-0.4875	0.0039
	-0.0305	0.93198	-0.04	0.80928	-0.0385	0.82481		-0.0325	0.95414	-0.0062552	1	0.0174	0.99307		0.0585	0.65299	0.0831	0.6377	0.0755	0.47368		-0.3353	0.01427	-0.2759	0.04436	-0.4637	0.00716
	-0.02	0.89797	-0.0297	0.87278	-0.0264	0.86779		-0.0173	0.98817	0.0084818	0.95647	0.0317	0.89598		0.0787	0.54131	0.1046	0.49139	0.0974	0.40842		-0.3112	0.01712	-0.2523	0.06235	-0.4399	0.00455
	-0.00941647	0.98336	-0.0193	0.969	-0.0142	0.87239		-0.0021491	0.92382	0.0232	0.94087	0.0461	0.80929		0.0989	0.42523	0.1261	0.36434	0.1193	0.33614		-0.2871	0.03017	-0.2288	0.07754	-0.4161	0.00651
	0.00113447	0.98408	-0.0089806	0.88048	-0.0020948	0.85474		0.013	1	0.038	0.92073	0.0605	0.75104		0.1192	0.28682	0.1476	0.27746	0.1412	0.23474		-0.263	0.04688	-0.2052	0.10152	-0.3923	0.00651
	0.0117	1	0.0013663	0.8606	0.01	0.81867		0.0282	0.92382	0.0527	0.90903	0.0749	0.64494		0.1394	0.18613	0.1691	0.20041	0.1631	0.15509		-0.239	0.06686	-0.1816	0.14708	-0.3685	0.00976
	0.0222	0.92909	0.0117	0.85611	0.0222	0.82635		0.0434	0.95192	0.0674	0.79792	0.0892	0.53051		0.1597	0.12754	0.1906	0.12951	0.185	0.11825		-0.2149	0.10436	-0.1581	0.21423	-0.3447	0.01431
	0.0328	0.84877	0.0221	0.7926	0.0343	0.71967		0.0586	0.82544	0.0822	0.7258	0.1036	0.42164		0.1799	0.10044	0.2121	0.09385	0.2068	0.09474		-0.1908	0.16266	-0.1345	0.34213	-0.3209	0.02863
	0.0433	0.78075	0.0324	0.70409	0.0464	0.71123		0.0738	0.82249	0.0969	0.62313	0.118	0.3516		0.2001	0.0803	0.2336	0.06762	0.2287	0.0607		-0.1667	0.19853	-0.111	0.498	-0.2971	0.02733
	0.0539	0.66353	0.0428	0.62904	0.0585	0.6222		0.089	0.67899	0.1116	0.49773	0.1324	0.25728		0.2204	0.05577	0.2551	0.04918	0.2506	0.04421		-0.1426	0.30412	-0.0874	0.66627	-0.2733	0.03904
	0.0644	0.54703	0.0531	0.56297	0.0707	0.62527		0.1042	0.61317	0.1264	0.40611	0.1467	0.19695		0.2406	0.04955	0.2765	0.03934	0.2725	0.04561		-0.1186	0.42316	-0.0638	0.84692	-0.2495	0.04619
	0.075	0.47829	0.0634	0.46483	0.0828	0.53394		0.1194	0.51997	0.1411	0.35608	0.1611	0.17198		0.2609	0.04222	0.298	0.03443	0.2944	0.03579		-0.0945	0.58296	-0.0403	0.92286	-0.2257	0.06766
	0.0855	0.41245	0.0738	0.42634	0.0949	0.48713		0.1346	0.49038	0.1559	0.2911	0.1755	0.12344		0.2811	0.036	0.3195	0.02992	0.3163	0.02035		-0.0704	0.81818	-0.0167	1	-0.2019	0.12882
	0.0961	0.34588	0.0841	0.35835	0.1071	0.40194		0.1497	0.41864	0.1706	0.21702	0.1899	0.09847		0.3014	0.0371	0.341	0.02336	0.3382	0.0214		-0.0463	0.94293	0.0068363	0.84892	-0.1781	0.13793
	0.1066	0.28726	0.0945	0.33077	0.1192	0.34285		0.1649	0.3247	0.1853	0.22417	0.2043	0.07143		0.3216	0.03197	0.3625	0.01721	0.3601	0.01544		-0.0222	1	0.0304	0.76619	-0.1543	0.21861
	0.1172	0.24385	0.1048	0.2615	0.1313	0.27608		0.1801	0.27145	0.2001	0.16439	0.2186	0.05479		0.3418	0.02831	0.384	0.02172	0.382	0.01368		0.0018468	0.97065	0.054	0.70144	-0.1305	0.29668
	0.1277	0.19392	0.1152	0.22429	0.1434	0.21315		0.1953	0.22411	0.2148	0.154	0.233	0.04716		0.3621	0.03307	0.4055	0.01393	0.4039	0.01228		0.0259	0.92784	0.0775	0.60552	-0.1067	0.4255
	0.1383	0.17294	0.1255	0.18773	0.1556	0.1034		0.2105	0.17308	0.2295	0.11371	0.2474	0.03953		0.3823	0.02245	0.427	0.01025	0.4258	0.00947		0.05	0.83286	0.1011	0.52158	-0.0829	0.60507
	0.1488	0.13169	0.1359	0.13385	0.1677	0.09573		0.2257	0.12722	0.2443	0.12281	0.2618	0.03953		0.4026	0.02501	0.4485	0.00861	0.4477	0.01018		0.0741	0.68447	0.1246	0.39448	-0.0591	0.7918
	0.1594	0.12012	0.1462	0.11653	0.1798	0.02665		0.2409	0.10873	0.259	0.10266	0.2761	0.02566		0.4228	0.02062	0.47	0.01762	0.4696	0.01193		0.0982	0.53934	0.1482	0.30655	-0.0353	0.92453
	0.17	0.0767	0.1566	0.06714	0.192	0		0.2561	0.08876	0.2738	0.08252	0.2905	0.02635		0.4431	0.00622	0.4914	0.0123	0.4915	0.01193		0.1223	0.41949	0.1717	0.18545	-0.0115	0.9447
	0.1805	0.05355	0.1669	0.05046	0.2041	0		0.2713	0.07544	0.2885	0.07342	0.3049	0.01595		0.4633	0.00769	0.5129	0.01025	0.5134	0.00947		0.1463	0.30901	0.1953	0.14428	0.0123	1
	0.1911	0.06006	0.1773	0.04918	0.2162	0		0.2865	0.07544	0.3032	0.06108	0.3193	0.01248		0.4835	0.00403	0.5344	0.00656	0.5353	0.00596		0.1704	0.21932	0.2189	0.10272	0.0361	0.86207
	0.2016	0.02533	0.1876	0.02481	0.2283	0		0.3016	0.05104	0.318	0.05523	0.3336	0.01318		0.5038	0.00549	0.5559	0.00451	0.5572	0.00456		0.1945	0.17081	0.2424	0.08993	0.0599	0.66688
	0.2122	0	0.198	0.01582	0.2405	0		0.3168	0.05104	0.3327	0.04678	0.348	0.00416		0.524	0.00513	0.5774	0.00451	0.5791	0.00702		0.2186	0.15777	0.266	0.06715	0.0837	0.47951
	0.2227	0	0.2083	0	0.2526	0		0.332	0.0355	0.3474	0.03509	0.3624	0.00624		0.5443	0.00256	0.5989	0.00328	0.601	0.00561		0.2427	0.10925	0.2896	0.04876	0.1075	0.39037
	0.2333	0	0.2186	0	0.2647	0		0.3472	0.02293	0.3622	0.03054	0.3768	0.00416		0.5645	0.00439	0.6204	0.00492	0.6229	0.00386		0.2667	0.09702	0.3131	0.04197	0.1313	0.30514
	0.2438	0	0.229	0	0.2769	0		0.3624	0.02959	0.3769	0.02924	0.3912	0.00139		0.5847	0.00366	0.6419	0.00328	0.6448	0.00211		0.2908	0.08887	0.3367	0.02318	0.1551	0.19519
	0.2544	0	0.2393	0	0.289	0		0.3776	0.02293	0.3916	0.02989	0.4055	0		0.605	0.00146	0.6634	0.00205	0.6667	0.00386		0.3149	0.09336	0.3602	0.02358	0.1789	0.16656
	0.2649	0	0.2497	0	0.3011	0		0.3928	0.01775	0.4064	0.01754	0.4199	0.000693481		0.6252	0.000366166	0.6849	0.00205	0.6886	0.00105		0.339	0.07501	0.3838	0.01719	0.2027	0.11906
																						0.3631	0.05544	0.4074	0.01279	0.2265	0.1002
																						0.3871	0.04607	0.4309	0.01639	0.2503	0.05856
																						0.4112	0.03628	0.4545	0.01439	0.2741	0.0488
																						0.4353	0.03098	0.478	0.00759	0.298	0.03839
																						0.4594	0.03669	0.5016	0.01079	0.3218	0.02407
																						0.4835	0.02487	0.5251	0.00719	0.3456	0.02602
																						0.5076	0.03017	0.5487	0.0044	0.3694	0.02342
																						0.5316	0.02201	0.5723	0.0048	0.3932	0.02017
																						0.5557	0.02364	0.5958	0.0032	0.417	0.01171
																						0.5798	0.01671	0.6194	0.0032	0.4408	0.00586
																						0.6039	0.01549	0.6429	0.002	0.4646	0.00716
																						0.628	0.00856	0.6665	0.0028	0.4884	0.0052
																						0.652	0.01549	0.6901	0.0028	0.5122	0.0026
																						0.6761	0.01101	0.7136	0.0028	0.536	0.00716

## Sheet: Figure 4b
	Pristine	10 min	0
		20 min	0.00877
		30 min	0.01926
	Green	10 min	0.15854
		20 min	0.19718
		30 min	0.20673
	UV	10 min	0.28847
		20 min	0.34976
		30 min	0.27203
	Green/UV	10 min	0.37697
		20 min	0.41722
		30 min	0.44008

## Sheet: Figure 4d
				Strain (%)
	Pristine	10 min	mean	0.0486
			SD	0.04098
		20 min	mean	0.0608
			SD	0.03563
		30 min	mean	0.0809
			SD	0.0309
				Strain (%)
	Green	10 min	mean	0.18379
			SD	0.02671
		20 min	mean	0.22485
			SD	0.0255
		30 min	mean	0.2099
			SD	0.04164
				Strain (%)
	UV	10 min	mean	0.31289
			SD	0.01838
		20 min	mean	0.3295
			SD	0.01848
		30 min	mean	0.2565
			SD	0.03001
				Strain (%)
	Green/UV	10 min	mean	0.40654
			SD	0.02408
		20 min	mean	0.40989
			SD	0.03296
		30 min	mean	0.3934
			SD	0.03199

## Sheet: Supplementary Figure 2
		Intensity (a.u.)
	2 Theta (degree)	AuNP	TiO2 film	Au/TiO2 heterostructure
	20	46	-0.21719	37.1146
	20.04	42.3333	1.00405	36.6971
	20.08	40.8	1.92847	36.3355
	20.12	41.2857	2.56199	36.0296
	20.16	38.3333	2.88132	35.7796
	20.2	38.4545	2.89546	35.5855
	20.24	38.2308	2.85015	35.4472
	20.28	37.2667	2.78541	35.3648
	20.32	37.0667	2.68669	35.3381
	20.36	36.6667	2.55617	35.3674
	20.4	36.6	2.41576	35.4524
	20.44	36.2667	2.46685	36.6875
	20.48	35.4	2.4509	36.1229
	20.52	35.6667	2.37814	35.8339
	20.56	35.9333	2.26054	37.119
	20.6	37.3333	2.11051	38.3772
	20.64	37.4	1.94167	38.1461
	20.68	37.2	1.76342	37.592
	20.72	36.8	1.59323	37.7176
	20.76	37.2667	1.44775	36.678
	20.8	36.4	1.33592	35.6172
	20.84	35.9333	1.24822	35.017
	20.88	36	1.16414	34.981
	20.92	34.6667	1.08355	34.5296
	20.96	34.4667	1.00595	34.8006
	21	33.8667	0.93095	35.8555
	21.04	34.3333	0.868	35.1033
	21.08	35.8	0.82039	35.9209
	21.12	35.2667	0.7897	35.7989
	21.16	34.1333	0.77464	35.6362
	21.2	32.8	0.76439	35.8431
	21.24	33.2	0.75971	35.6607
	21.28	33.6	0.75723	35.9304
	21.32	31.8667	0.75264	36.3635
	21.36	31	0.74381	36.7643
	21.4	31.2	0.72868	37.0366
	21.44	31.4667	0.70591	35.1621
	21.48	31.7333	0.67199	34.7195
	21.52	32.7333	0.62604	34.5521
	21.56	33.4	0.56398	33.8375
	21.6	33.5333	0.48805	33.983
	21.64	32.2	0.40374	33.8434
	21.68	31.3333	0.32109	34.0981
	21.72	30.4667	0.24242	34.2122
	21.76	30.9333	0.17342	35.1821
	21.8	30.4	0.11685	35.104
	21.84	29.6667	0.07089	34.6519
	21.88	29.6	0.02871	34.8516
	21.92	30.2667	-0.01862	34.0987
	21.96	30.2667	-0.07234	32.8993
	22	29.6667	-0.13517	32.9928
	22.04	29.9333	-0.19954	32.4812
	22.08	29.6667	-0.2677	32.5208
	22.12	29.0667	-0.33869	31.5453
	22.16	28.6	-0.4048	31.1288
	22.2	28.2	-0.46135	31.2873
	22.24	29.4	-0.50762	30.5021
	22.28	29.2667	-0.54049	30.984
	22.32	29.6667	-0.55748	31.0634
	22.36	29.8667	-0.55476	31.7045
	22.4	30.6667	-0.53059	31.6979
	22.44	30.7333	-0.48847	32.171
	22.48	30.0667	-0.43727	31.9484
	22.52	30.3333	-0.38896	32.1236
	22.56	30.5333	-0.3483	31.9948
	22.6	31.0667	-0.32479	31.7421
	22.64	31.8	-0.32454	32.3583
	22.68	31.0667	-0.34193	32.4328
	22.72	31.1333	-0.37691	32.1435
	22.76	31.0667	-0.42087	32.1501
	22.8	31.5333	-0.4767	31.9761
	22.84	30.5333	-0.53723	32.458
	22.88	30.2	-0.5995	32.948
	22.92	29.9333	-0.66174	33.3312
	22.96	29.7333	-0.71912	34.3282
	23	29.2667	-0.77931	35.0405
	23.04	29.2667	-0.84397	34.828
	23.08	29.8667	-0.91119	33.794
	23.12	29.2667	-0.98685	33.5469
	23.16	29.6667	-1.07309	34.8205
	23.2	29.3333	-1.17511	35.1197
	23.24	28.2	-1.29012	35.8712
	23.28	28.5333	-1.42093	34.848
	23.32	28.2667	-1.56466	34.7126
	23.36	27.8667	-1.7132	34.7176
	23.4	27.4	-1.86319	34.6391
	23.44	27.3333	-2.00771	34.4724
	23.48	27	-2.13854	33.3802
	23.52	27.4	-2.25859	34.7931
	23.56	26.6667	-2.36336	35.1821
	23.6	26.8667	-2.4555	35.1049
	23.64	26.8667	-2.52828	35.6028
	23.68	26.3333	-2.58264	35.3691
	23.72	26.6	-2.62659	35.5868
	23.76	26.1333	-2.65848	35.5629
	23.8	26.1333	-2.68049	35.4897
	23.84	26.5333	-2.68557	34.7872
	23.88	26.4667	-2.67263	34.3155
	23.92	26.6	-2.63879	34.3128
	23.96	26.5333	-2.57943	35.4698
	24	26.4	-2.48877	35.17
	24.04	26.2667	-2.35811	35.3351
	24.08	27.4667	-2.18787	34.4622
	24.12	26.5333	-1.96096	35.8562
	24.16	26.3333	-1.64637	36.3965
	24.2	26.4667	-1.20028	36.5041
	24.24	26.2	-0.56374	37.034
	24.28	26.6	0.34055	38.7489
	24.32	26.7333	1.59264	40.2779
	24.36	26.2	3.28669	40.867
	24.4	26	5.5152	42.6411
	24.44	25.2667	8.37126	44.6231
	24.48	25.4	11.4559	44.9663
	24.52	25.6	14.8167	47.255
	24.56	25.4	18.4973	48.5636
	24.6	25.4	22.278	52.1062
	24.64	25.8667	26.3856	52.8111
	24.68	25.1333	30.301	56.7735
	24.72	26.0667	34.9179	59.9451
	24.76	26.2667	39.9102	63.8385
	24.8	26.5333	45.6651	68.0268
	24.84	26.7333	50.6451	71.4596
	24.88	26.2667	57.1158	77.389
	24.92	26.3333	61.875	83.9212
	24.96	26.1333	66.2439	87.4541
	25	26.5333	70.5816	94.1975
	25.04	26.8	74.7472	100.176
	25.08	26.8	78.5908	105.706
	25.12	26	81.9331	109.627
	25.16	25.8	84.6	114.778
	25.2	25.2	86.4009	119.403
	25.24	24.7333	87.144	122.658
	25.28	24.4667	86.6449	123.427
	25.32	23.2667	85.2124	123.467
	25.36	23.3333	82.7433	121.729
	25.4	22.7333	79.1612	119.31
	25.44	22.3333	79.4243	114.78
	25.48	22.4667	79.7381	112.871
	25.52	22.5333	79.4609	107.395
	25.56	22.7333	77.7496	101.092
	25.6	22.4	75.0028	95.5041
	25.64	22.3333	70.9148	88.6041
	25.68	22.3333	67.1145	84.0173
	25.72	22.6	61.4279	76.6934
	25.76	22.6	57.1489	69.9467
	25.8	22.6	53.021	65.7852
	25.84	22.6	48.7159	59.5355
	25.88	22.6	44.3783	54.4302
	25.92	23.1333	40.1271	49.9
	25.96	23.2	36.0839	48.1409
	26	23.4	32.3453	47.0294
	26.04	23.2	29.0078	44.73
	26.08	22.8	26.1671	41.236
	26.12	22.2667	23.9136	38.3406
	26.16	22	22.3394	36.9977
	26.2	21.5333	21.4974	35.559
	26.24	21.5333	21.4254	35.3985
	26.28	20.8667	17.3871	35.4528
	26.32	20.3333	12.9527	34.6195
	26.36	20.6	9.2781	34.1592
	26.4	21.1333	6.31542	34.1795
	26.44	21.0667	3.98814	32.7878
	26.48	20.6667	2.2138	32.4747
	26.52	20.7333	0.89597	32.086
	26.56	19.6667	-0.06147	31.9895
	26.6	19.2667	-0.75572	31.5992
	26.64	19.6	-1.26383	31.3475
	26.68	19.7333	-1.6447	31.7094
	26.72	19.5333	-1.95097	32.0657
	26.76	20.3333	-2.20898	32.491
	26.8	20.3333	-2.43737	31.9768
	26.84	20.2667	-2.64207	31.1079
	26.88	20.2	-2.82052	30.289
	26.92	20.5333	-2.96901	30.1141
	26.96	20.3333	-3.08593	30.8591
	27	20	-3.17635	30.6767
	27.04	20.2	-3.24175	31.6551
	27.08	20.4	-3.28297	31.9984
	27.12	20.4667	-3.3067	32.39
	27.16	21.2	-3.31814	32.8182
	27.2	21.0667	-3.3145	33.0072
	27.24	20.1333	-3.30003	32.0772
	27.28	20.9333	-3.27458	32.9905
	27.32	21.0667	-3.23955	33.915
	27.36	20.5333	-3.19372	33.5613
	27.4	20.9333	-3.14066	33.8225
	27.44	20.7333	-3.07655	33.3658
	27.48	21.0667	-3.00629	32.459
	27.52	20.4667	-2.92918	31.3759
	27.56	20	-2.84015	29.8741
	27.6	19.6	-2.73985	28.4894
	27.64	19	-2.63192	28.1929
	27.68	18.8	-2.51363	27.2772
	27.72	18.9333	-2.38687	26.3132
	27.76	18.6	-2.25639	27.22
	27.8	18.6	-2.12074	26.2677
	27.84	19.4	-1.9827	25.9039
	27.88	18.9333	-1.84264	25.812
	27.92	19.2667	-1.70188	25.2998
	27.96	19.5333	-1.55538	24.5485
	28	19.9333	-1.4007	23.7761
	28.04	20.3333	-1.24216	23.1278
	28.08	20.0667	-1.08033	23.5194
	28.12	21	-0.91956	24.7133
	28.16	21.2	-0.76029	25.3893
	28.2	21.7333	-0.60889	27.4041
	28.24	22.1333	-0.46642	28.7682
	28.28	23.0667	-0.33743	30.0163
	28.32	22.3333	-0.21636	30.5469
	28.36	21.8	-0.1079	30.9454
	28.4	21.7333	-0.0148	31.0876
	28.44	21.8	0.06249	31.1056
	28.48	21.5333	0.1261	30.4312
	28.52	20.6667	0.17229	30.2756
	28.56	20.6	0.19952	29.3354
	28.6	20	0.21079	27.7192
	28.64	19.5333	0.20277	26.9108
	28.68	19.6	0.18011	25.914
	28.72	19.6	0.14771	23.9837
	28.76	19.8667	0.10984	22.6979
	28.8	19.2667	0.06449	21.4305
	28.84	18.9333	0.00963	20.8519
	28.88	17.8	-0.05027	20.4992
	28.92	18.4667	-0.11439	21.745
	28.96	19.0667	-0.17594	22.5776
	29	19	-0.23524	23.8137
	29.04	18.4	-0.28677	23.1278
	29.08	18.1333	-0.32701	22.273
	29.12	18.4	-0.35294	22.1847
	29.16	18.2667	-0.37307	22.3828
	29.2	18	-0.3842	22.6469
	29.24	17.7333	-0.38387	22.2994
	29.28	17.6667	-0.37634	22.2671
	29.32	17	-0.36382	22.5531
	29.36	17.4667	-0.34417	21.8333
	29.4	17.5333	-0.31604	22.3021
	29.44	17.6	-0.28246	22.4845
	29.48	18.1333	-0.2394	21.7715
	29.52	17.7333	-0.19222	21.9709
	29.56	17.5333	-0.14373	22.765
	29.6	17.8	-0.09911	22.8768
	29.64	18.2	-0.05957	22.8199
	29.68	18.2667	-0.02448	23.036
	29.72	18.6667	0.00342	23.4456
	29.76	19.0667	0.02483	22.9833
	29.8	18.8667	0.03402	22.2167
	29.84	18.8667	0.03229	21.0049
	29.88	18.6667	0.02164	20.287
	29.92	18.7333	0.000702381	20.9229
	29.96	17.8	-0.03102	21.0288
	30	17.8667	-0.06714	21.1478
	30.04	17.6	-0.10612	21.0402
	30.08	17.2667	-0.15147	21.153
	30.12	17	-0.19864	21.8127
	30.16	17.1333	-0.24346	21.5714
	30.2	17	-0.28909	21.7689
	30.24	16.9333	-0.33531	22.169
	30.28	16.9333	-0.37671	21.387
	30.32	16.6	-0.41602	22.0471
	30.36	15.9333	-0.4478	22.2445
	30.4	16	-0.47341	21.9722
	30.44	16.2667	-0.49254	21.8875
	30.48	16.4	-0.50501	22.0461
	30.52	16.1333	-0.50787	21.2357
	30.56	16.1333	-0.50258	21.4005
	30.6	16.2667	-0.49279	21.0758
	30.64	15.8667	-0.47694	21.4822
	30.68	15.8	-0.45462	21.1337
	30.72	16.3333	-0.43078	21.8026
	30.76	16	-0.40474	22.6875
	30.8	15.7333	-0.37515	23.3004
	30.84	15.8	-0.34288	23.8254
	30.88	15.8	-0.31145	23.8908
	30.92	15.7333	-0.28003	24.3606
	30.96	15.4	-0.24843	24.2867
	31	15.2	-0.22023	23.0242
	31.04	15.1333	-0.18924	22.3599
	31.08	15	-0.15674	21.455
	31.12	15	-0.12676	22.0242
	31.16	15.0667	-0.0991	21.201
	31.2	15.2667	-0.07895	21.5031
	31.24	15.5333	-0.06749	20.337
	31.28	15.2667	-0.05945	19.8414
	31.32	14.6667	-0.05316	19.9062
	31.36	15.3333	-0.05285	20.1876
	31.4	15.4	-0.05476	20.1501
	31.44	15.6	-0.05267	20.5835
	31.48	15.0667	-0.04371	20.2305
	31.52	14.4	-0.02887	20.5178
	31.56	14.7333	-0.00731	20.5335
	31.6	14.6667	0.02006	20.7561
	31.64	14.5333	0.05068	20.1569
	31.68	14.2	0.08295	19.8392
	31.72	14.4	0.12002	19.645
	31.76	14.2	0.16401	18.9967
	31.8	13.6667	0.21305	17.4498
	31.84	13.6667	0.26634	17.4734
	31.88	13.8	0.31729	17.761
	31.92	13.9333	0.36407	17.6885
	31.96	13.2667	0.40463	17.2488
	32	12.9333	0.43763	16.9617
	32.04	12.4667	0.46725	16.3053
	32.08	12.6	0.49885	16.4858
	32.12	13.6	0.5261	16.7904
	32.16	13.3333	0.54823	16.5904
	32.2	13.4667	0.56638	17.1523
	32.24	13.4	0.57737	17.2429
	32.28	13.8	0.57536	17.4926
	32.32	13.4	0.55745	17.5286
	32.36	13.5333	0.52297	17.8071
	32.4	13.4667	0.47588	18.744
	32.44	13.2667	0.41584	19.0183
	32.48	13.3333	0.34253	19.4691
	32.52	13.2667	0.26312	19.168
	32.56	12.9333	0.17713	19.1183
	32.6	13	0.08488	18.7162
	32.64	12.8667	-0.01501	18.9683
	32.68	12.8	-0.1209	19.1203
	32.72	12.2667	-0.22891	18.7287
	32.76	12.5333	-0.33297	18.2563
	32.8	12.3333	-0.42911	17.6182
	32.84	12.4667	-0.51428	17.5348
	32.88	12.4	-0.59108	17.1294
	32.92	13.0667	-0.66379	17.6538
	32.96	13.1333	-0.72539	17.8692
	33	14.3333	-0.77493	18.137
	33.04	15	-0.80941	18.2641
	33.08	14.8667	-0.82814	17.8166
	33.12	14.8	-0.82705	17.5159
	33.16	15.0667	-0.80644	18.0977
	33.2	15.4	-0.76474	19.0245
	33.24	15.4667	-0.70711	18.4292
	33.28	16.1333	-0.63225	18.4119
	33.32	16.6	-0.53664	18.5204
	33.36	16.0667	-0.42778	18.8859
	33.4	16.2	-0.30939	18.8725
	33.44	15.9333	-0.1877	18.3599
	33.48	15.9333	-0.05939	17.6649
	33.52	15.8	0.07709	17.0817
	33.56	15.8667	0.21692	16.9023
	33.6	15.4	0.35207	16.8846
	33.64	15.3333	0.47873	17.3674
	33.68	15.6	0.59532	18.0559
	33.72	15.7333	0.70324	17.9199
	33.76	15.9333	0.80512	18.3233
	33.8	15.4	0.89535	18.1353
	33.84	15.6	0.97183	17.5783
	33.88	15	1.02984	16.5309
	33.92	14.5333	1.07147	16.5443
	33.96	14.8	1.09495	16.7904
	34	14.8	1.10193	16.2547
	34.04	15.2	1.09212	15.4649
	34.08	14.9333	1.06983	15.4877
	34.12	14.6	1.03456	14.8771
	34.16	14.7333	0.98399	14.0703
	34.2	14.1333	0.91989	13.8022
	34.24	13.3333	0.84583	13.609
	34.28	13.2	0.77016	13.3616
	34.32	12.8667	0.68979	13.1981
	34.36	12.6	0.60113	13.2432
	34.4	12.6	0.50951	14.0837
	34.44	12.2667	0.42087	15.0517
	34.48	12.4	0.34085	15.4577
	34.52	12.5333	0.26813	15.8166
	34.56	12.2667	0.20328	16.6074
	34.6	12.4	0.14419	16.3132
	34.64	12.2	0.09081	16.1478
	34.68	12.0667	0.04341	16.6329
	34.72	12.2	0.00595	16.9824
	34.76	11.9333	-0.02719	16.8611
	34.8	12.2	-0.05557	16.6227
	34.84	12.5333	-0.07976	16.3393
	34.88	12.2667	-0.10099	15.4273
	34.92	12.2667	-0.12206	14.5018
	34.96	12.0667	-0.14452	14.5015
	35	12.2667	-0.16886	14.5969
	35.04	12.5333	-0.19244	14.2877
	35.08	12.6667	-0.21528	13.7865
	35.12	12.6	-0.24151	14.2579
	35.16	12.5333	-0.26821	14.7705
	35.2	12.4667	-0.2927	15.2857
	35.24	12.7333	-0.31328	15.372
	35.28	12.2667	-0.32962	15.6411
	35.32	12.4	-0.34661	15.3416
	35.36	12.4	-0.36095	15.3651
	35.4	11.5333	-0.37346	15.7107
	35.44	11.8	-0.38229	16.0582
	35.48	11.9333	-0.38507	16.3743
	35.52	11.7333	-0.37867	16.5067
	35.56	12.0667	-0.36561	15.7806
	35.6	11.9333	-0.3431	15.6469
	35.64	11.3333	-0.31253	14.8549
	35.68	10.8	-0.274	14.2298
	35.72	10.3333	-0.22723	14.7211
	35.76	11	-0.17163	15.3717
	35.8	10.8	-0.10566	15.7378
	35.84	10.3333	-0.02678	16.2795
	35.88	10.8667	0.06287	16.3668
	35.92	10.6	0.16389	17.065
	35.96	10.6667	0.27918	17.8375
	36	11.2667	0.41092	17.6764
	36.04	11.1333	0.56379	18.2622
	36.08	10.9333	0.73502	18.6397
	36.12	11.1333	0.92375	18.8359
	36.16	10.8667	1.13598	18.9971
	36.2	10.9333	1.37198	19.3063
	36.24	11.6	1.63259	19.3047
	36.28	12.1333	1.91581	19.6826
	36.32	12.6	2.22066	20.1958
	36.36	12.3333	2.54331	20.3769
	36.4	12.6	2.88223	21.0056
	36.44	12.7333	3.23807	20.9608
	36.48	12.6667	3.6105	21.6466
	36.52	12.4	3.99478	22.7248
	36.56	12.4	4.39071	22.3991
	36.6	12.2	4.79911	22.3746
	36.64	12.0667	5.21899	22.1406
	36.68	12.4667	5.6504	21.9912
	36.72	12.6667	6.09743	22.1602
	36.76	12.4667	6.56371	22.2972
	36.8	12.5333	7.05404	21.7977
	36.84	12.2667	7.57502	22.2086
	36.88	12.4667	8.13252	21.7904
	36.92	12.6	8.73943	21.7081
	36.96	12.6	9.40764	20.9356
	37	12.5333	10.1422	21.0745
	37.04	12.4667	10.9492	20.8679
	37.08	12.7333	11.8344	21.4044
	37.12	12.8667	12.8029	20.7427
	37.16	13	13.8564	20.4737
	37.2	13.2	14.9926	20.3995
	37.24	13.4667	16.2086	20.506
	37.28	13.4667	17.4962	20.952
	37.32	13.5333	18.8449	20.6463
	37.36	14.1333	20.251	20.1716
	37.4	14.5333	21.7024	20.8182
	37.44	14.5333	23.1827	21.7819
	37.48	14.2667	24.6812	21.8369
	37.52	14.9333	26.1791	23.083
	37.56	15.9333	27.659	24.1772
	37.6	16.9333	29.1063	26.4423
	37.64	18.0667	30.5015	28.1301
	37.68	19.8	31.8219	29.5927
	37.72	22.1333	33.0434	32.1465
	37.76	23.9333	34.1368	33.8813
	37.8	26.9333	35.0784	37.5335
	37.84	30.7333	35.8488	41.7025
	37.88	33.7333	36.4304	46.8908
	37.92	37.6667	36.81	51.731
	37.96	41.8	36.9775	57.4554
	38	45.3333	36.9273	63.6388
	38.04	48.0667	36.6644	68.1605
	38.08	50.7333	36.1989	71.5459
	38.12	52.3333	35.5452	73.2622
	38.16	53.1333	34.7243	73.627
	38.2	52.9333	33.7536	72.8787
	38.24	52.8667	32.6549	70.8385
	38.28	51.0667	31.4541	66.9637
	38.32	49.0667	30.1702	63.3776
	38.36	47.4	28.8306	57.779
	38.4	44.3333	27.456	51.9912
	38.44	40.4667	26.0567	44.6496
	38.48	37.2667	24.6456	38.065
	38.52	33.4	23.234	32.8944
	38.56	29.3333	21.8309	28.1366
	38.6	25.7333	20.4528	24.9101
	38.64	23.0667	19.1062	22.76
	38.68	20.7333	17.7972	21.3635
	38.72	18.4	16.5339	20.7421
	38.76	16.8667	15.3207	20.2981
	38.8	16.1333	14.1639	20.9121
	38.84	15.0667	13.0703	20.0467
	38.88	14.9333	12.0422	20.104
	38.92	14.8	11.0767	19.2275
	38.96	14.8667	10.174	18.7365
	39	14.6667	9.33056	18.2566
	39.04	14.5333	8.54181	18.2439
	39.08	14.2667	7.80298	17.6247
	39.12	13.8	7.10928	17.2484
	39.16	13.2	6.45733	16.5472
	39.2	13	5.83839	15.8728
	39.24	12.6	5.24539	15.1491
	39.28	11.9333	4.67892	15.0183
	39.32	11.6	4.13835	15.0533
	39.36	11.2667	3.62334	14.6669
	39.4	11	3.13915	14.545
	39.44	10.8	2.68332	15.2785
	39.48	10.4667	2.25897	14.8245
	39.52	10.4667	1.87005	15.2586
	39.56	10.4667	1.51764	14.8065
	39.6	10.4667	1.20355	15.2462
	39.64	10.9333	0.92925	14.2292
	39.68	11.3333	0.69349	14.8009
	39.72	11.4	0.49466	14.4381
	39.76	11.7333	0.33281	15.0111
	39.8	11.8	0.20281	15.0163
	39.84	12.2667	0.09759	15.3769
	39.88	12.2667	0.01291	15.3756
	39.92	12.1333	-0.05462	14.9889
	39.96	12.1333	-0.10979	14.6401
	40	12.3333	-0.15636	14.0683
	40.04	12.4667	-0.19646	13.221
	40.08	12.7333	-0.22881	12.577
	40.12	12.5333	-0.25487	12.3854
	40.16	12.1333	-0.27575	12.4446
	40.2	12.3333	-0.28834	12.6839
	40.24	11.6	-0.29537	12.1935
	40.28	10.8667	-0.29775	11.933
	40.32	11	-0.29409	12.3341
	40.36	10.8	-0.28426	12.0487
	40.4	10.4667	-0.26773	11.9438
	40.44	10.2	-0.24382	11.7238
	40.48	10.2667	-0.21527	12.4145
	40.52	10.6667	-0.18439	12.9291
	40.56	10.7333	-0.15343	13.4698
	40.6	10.5333	-0.12555	13.7574
	40.64	10.5333	-0.10248	13.8137
	40.68	10.5333	-0.08345	14.0758
	40.72	10.4667	-0.06734	13.816
	40.76	10.6	-0.05564	13.5881
	40.8	10.5333	-0.05061	12.8431
	40.84	10.6667	-0.05358	12.5564
	40.88	10.7333	-0.06259	12.321
	40.92	11	-0.07894	12.222
	40.96	10.9333	-0.10065	11.8781
	41	11	-0.12783	11.2648
	41.04	10.8667	-0.16258	10.3357
	41.08	11.2	-0.20172	10.6538
	41.12	10.8	-0.24061	10.5348
	41.16	10.9333	-0.27674	10.7431
	41.2	10.9333	-0.31051	10.5708
	41.24	10.8	-0.34214	10.7496
	41.28	10.4667	-0.36986	10.4384
	41.32	10.6	-0.39091	10.7094
	41.36	10.1333	-0.4041	10.5616
	41.4	10.2	-0.40998	10.4956
	41.44	10.3333	-0.41072	10.6852
	41.48	10.4667	-0.40591	11.2981
[truncated: 713 more rows]

[truncated: 19 more sheets: Supplementary Figure 3, Supplementary Figure 4, Supplementary Figure 5, Supplementary Figure 6, Supplementary Figure 7, Supplementary Figure 8, Supplementary Figure 9, Supplementary Figure 12, Supplementary Figure 16, Supplementary Figure 17, Supplementary Figure 18, Supplementary Figure 22, Supplementary Figure 23, Supplementary Figure 24, Supplementary Figure 25b, Supplementary Figure 25d, Supplementary Figure 26d, Supplementary Figure 26e, Supplementary Figure 26f]
